# Supplementary material for: The accuracy-bias trade-offs in AI text detection tools and their impact on fairness in scholarly publication
Source: PeerJ Comput Sci. 2025 Jun 23;11:e2953. doi: 10.7717/peerj-cs.2953 (PMC12453642; doi:10.7717/peerj-cs.2953)
Supplement: Supplemental Information 1 [file peerj-cs-11-2953-s001.csv]

id	article	category	status	text	llm	tool	score	label
1	1	social	non-native	original		GPTZero	0.00%	human
2	2	social	native	original		GPTZero	0.00%	human
3	3	interdisciplinary	native	original		GPTZero	0.00%	human
4	4	interdisciplinary	non-native	original		GPTZero	0.00%	human
5	5	tech&engineering	non-native	original		GPTZero	1.00%	human
6	6	tech&engineering	non-native	original		GPTZero	0.00%	human
7	7	social	native	original		GPTZero	1.00%	human
8	8	interdisciplinary	native	original		GPTZero	0.00%	human
9	9	tech&engineering	native	original		GPTZero	0.00%	human
10	10	social	non-native	original		GPTZero	3.00%	human
11	11	tech&engineering	native	original		GPTZero	0.00%	human
12	12	tech&engineering	non-native	original		GPTZero	1.00%	human
13	13	tech&engineering	native	original		GPTZero	2.00%	human
14	14	tech&engineering	native	original		GPTZero	1.00%	human
15	15	social	non-native	original		GPTZero	2.00%	human
16	16	interdisciplinary	native	original		GPTZero	3.00%	human
17	17	tech&engineering	native	original		GPTZero	2.00%	human
18	18	interdisciplinary	non-native	original		GPTZero	0.00%	human
19	19	social	non-native	original		GPTZero	0.00%	human
20	20	tech&engineering	native	original		GPTZero	1.00%	human
21	21	interdisciplinary	non-native	original		GPTZero	1.00%	human
22	22	tech&engineering	non-native	original		GPTZero	9.00%	human
23	23	tech&engineering	non-native	original		GPTZero	0.00%	human
24	24	interdisciplinary	native	original		GPTZero	0.00%	human
25	25	social	native	original		GPTZero	1.00%	human
26	26	interdisciplinary	native	original		GPTZero	0.00%	human
27	27	interdisciplinary	non-native	original		GPTZero	1.00%	human
28	28	tech&engineering	native	original		GPTZero	0.00%	human
29	29	interdisciplinary	native	original		GPTZero	0.00%	human
30	30	social	non-native	original		GPTZero	1.00%	human
31	31	social	native	original		GPTZero	1.00%	human
32	32	tech&engineering	non-native	original		GPTZero	0.00%	human
33	33	social	native	original		GPTZero	0.00%	human
34	34	interdisciplinary	native	original		GPTZero	0.00%	human
35	35	social	non-native	original		GPTZero	1.00%	human
36	36	interdisciplinary	non-native	original		GPTZero	0.00%	human
37	37	tech&engineering	non-native	original		GPTZero	0.00%	human
38	38	social	native	original		GPTZero	1.00%	human
39	39	interdisciplinary	native	original		GPTZero	1.00%	human
40	40	tech&engineering	native	original		GPTZero	2.00%	human
41	41	tech&engineering	non-native	original		GPTZero	0.00%	human
42	42	interdisciplinary	non-native	original		GPTZero	0.00%	human
43	43	interdisciplinary	native	original		GPTZero	0.00%	human
44	44	social	non-native	original		GPTZero	0.00%	human
45	45	tech&engineering	native	original		GPTZero	0.00%	human
46	46	interdisciplinary	native	original		GPTZero	0.00%	human
47	47	social	non-native	original		GPTZero	1.00%	human
48	48	tech&engineering	native	original		GPTZero	1.00%	human
49	49	interdisciplinary	non-native	original		GPTZero	0.00%	human
50	50	tech&engineering	non-native	original		GPTZero	2.00%	human
51	51	social	native	original		GPTZero	1.00%	human
52	52	social	non-native	original		GPTZero	0.00%	human
53	53	tech&engineering	non-native	original		GPTZero	2.00%	human
54	54	social	non-native	original		GPTZero	0.00%	human
55	55	tech&engineering	non-native	original		GPTZero	2.00%	human
56	56	social	native	original		GPTZero	0.00%	human
57	57	tech&engineering	non-native	original		GPTZero	0.00%	human
58	58	social	non-native	original		GPTZero	1.00%	human
59	59	interdisciplinary	non-native	original		GPTZero	0.00%	human
60	60	interdisciplinary	non-native	original		GPTZero	0.00%	human
61	61	interdisciplinary	native	original		GPTZero	1.00%	human
62	62	social	native	original		GPTZero	13.00%	human
63	63	tech&engineering	native	original		GPTZero	0.00%	human
64	64	tech&engineering	native	original		GPTZero	0.00%	human
65	65	interdisciplinary	non-native	original		GPTZero	0.00%	human
66	66	interdisciplinary	non-native	original		GPTZero	0.00%	human
67	67	interdisciplinary	native	original		GPTZero	0.00%	human
68	68	social	non-native	original		GPTZero	0.00%	human
69	69	interdisciplinary	non-native	original		GPTZero	0.00%	human
70	70	social	native	original		GPTZero	0.00%	human
71	71	social	native	original		GPTZero	0.00%	human
72	72	social	native	original		GPTZero	1.00%	human
73	1	social	non-native	original		ZeroGPT	0.00%	human
74	2	social	native	original		ZeroGPT	0.00%	human
75	3	interdisciplinary	native	original		ZeroGPT	0.00%	human
76	4	interdisciplinary	non-native	original		ZeroGPT	14.82%	human
77	5	tech&engineering	non-native	original		ZeroGPT	0.00%	human
78	6	tech&engineering	non-native	original		ZeroGPT	0.00%	human
79	7	social	native	original		ZeroGPT	11.90%	human
80	8	interdisciplinary	native	original		ZeroGPT	0.00%	human
81	9	tech&engineering	native	original		ZeroGPT	0.00%	human
82	10	social	non-native	original		ZeroGPT	0.00%	human
83	11	tech&engineering	native	original		ZeroGPT	0.00%	human
84	12	tech&engineering	non-native	original		ZeroGPT	0.00%	human
85	13	tech&engineering	native	original		ZeroGPT	0.00%	human
86	14	tech&engineering	native	original		ZeroGPT	27.13%	ai
87	15	social	non-native	original		ZeroGPT	0.00%	human
88	16	interdisciplinary	native	original		ZeroGPT	0.00%	human
89	17	tech&engineering	native	original		ZeroGPT	0.00%	human
90	18	interdisciplinary	non-native	original		ZeroGPT	0.00%	human
91	19	social	non-native	original		ZeroGPT	26.88%	ai
92	20	tech&engineering	native	original		ZeroGPT	0.00%	human
93	21	interdisciplinary	non-native	original		ZeroGPT	0.00%	human
94	22	tech&engineering	non-native	original		ZeroGPT	0.00%	human
95	23	tech&engineering	non-native	original		ZeroGPT	23.71%	ai
96	24	interdisciplinary	native	original		ZeroGPT	8.34%	human
97	25	social	native	original		ZeroGPT	0.00%	human
98	26	interdisciplinary	native	original		ZeroGPT	13.16%	human
99	27	interdisciplinary	non-native	original		ZeroGPT	0.00%	human
100	28	tech&engineering	native	original		ZeroGPT	0.00%	human
101	29	interdisciplinary	native	original		ZeroGPT	0.00%	human
102	30	social	non-native	original		ZeroGPT	0.00%	human
103	31	social	native	original		ZeroGPT	0.00%	human
104	32	tech&engineering	non-native	original		ZeroGPT	0.00%	human
105	33	social	native	original		ZeroGPT	0.00%	human
106	34	interdisciplinary	native	original		ZeroGPT	0.00%	human
107	35	social	non-native	original		ZeroGPT	0.00%	human
108	36	interdisciplinary	non-native	original		ZeroGPT	8.95%	human
109	37	tech&engineering	non-native	original		ZeroGPT	0.00%	human
110	38	social	native	original		ZeroGPT	0.00%	human
111	39	interdisciplinary	native	original		ZeroGPT	27.22%	mixed
112	40	tech&engineering	native	original		ZeroGPT	16.98%	human
113	41	tech&engineering	non-native	original		ZeroGPT	28.25%	ai
114	42	interdisciplinary	non-native	original		ZeroGPT	0.00%	human
115	43	interdisciplinary	native	original		ZeroGPT	24.12%	ai
116	44	social	non-native	original		ZeroGPT	0.00%	human
117	45	tech&engineering	native	original		ZeroGPT	0.00%	human
118	46	interdisciplinary	native	original		ZeroGPT	23.89%	mixed
119	47	social	non-native	original		ZeroGPT	0.00%	human
120	48	tech&engineering	native	original		ZeroGPT	0.00%	human
121	49	interdisciplinary	non-native	original		ZeroGPT	0.00%	human
122	50	tech&engineering	non-native	original		ZeroGPT	0.00%	human
123	51	social	native	original		ZeroGPT	0.00%	human
124	52	social	non-native	original		ZeroGPT	75.74%	ai
125	53	tech&engineering	non-native	original		ZeroGPT	0.00%	human
126	54	social	non-native	original		ZeroGPT	0.00%	human
127	55	tech&engineering	non-native	original		ZeroGPT	0.00%	human
128	56	social	native	original		ZeroGPT	0.00%	human
129	57	tech&engineering	non-native	original		ZeroGPT	0.00%	human
130	58	social	non-native	original		ZeroGPT	0.00%	human
131	59	interdisciplinary	non-native	original		ZeroGPT	18.88%	human
132	60	interdisciplinary	non-native	original		ZeroGPT	0.00%	human
133	61	interdisciplinary	native	original		ZeroGPT	27.93%	ai
134	62	social	native	original		ZeroGPT	0.00%	human
135	63	tech&engineering	native	original		ZeroGPT	0.00%	human
136	64	tech&engineering	native	original		ZeroGPT	0.00%	human
137	65	interdisciplinary	non-native	original		ZeroGPT	53.39%	ai
138	66	interdisciplinary	non-native	original		ZeroGPT	0.00%	human
139	67	interdisciplinary	native	original		ZeroGPT	36.49%	mixed
140	68	social	non-native	original		ZeroGPT	0.00%	human
141	69	interdisciplinary	non-native	original		ZeroGPT	0.00%	human
142	70	social	native	original		ZeroGPT	58.45%	ai
143	71	social	native	original		ZeroGPT	0.00%	human
144	72	social	native	original		ZeroGPT	0.00%	human
145	1	social	non-native	original		DetectGPT	0.00%	human
146	2	social	native	original		DetectGPT	0.00%	human
147	3	interdisciplinary	native	original		DetectGPT	62.00%	ai
148	4	interdisciplinary	non-native	original		DetectGPT	100.00%	ai
149	5	tech&engineering	non-native	original		DetectGPT	0.00%	human
150	6	tech&engineering	non-native	original		DetectGPT	0.00%	human
151	7	social	native	original		DetectGPT	84.00%	ai
152	8	interdisciplinary	native	original		DetectGPT	33.00%	mixed
153	9	tech&engineering	native	original		DetectGPT	0.00%	human
154	10	social	non-native	original		DetectGPT	0.00%	human
155	11	tech&engineering	native	original		DetectGPT	100.00%	ai
156	12	tech&engineering	non-native	original		DetectGPT	92.00%	ai
157	13	tech&engineering	native	original		DetectGPT	0.00%	human
158	14	tech&engineering	native	original		DetectGPT	21.00%	human
159	15	social	non-native	original		DetectGPT	0.00%	human
160	16	interdisciplinary	native	original		DetectGPT	0.00%	human
161	17	tech&engineering	native	original		DetectGPT	0.00%	human
162	18	interdisciplinary	non-native	original		DetectGPT	99.00%	ai
163	19	social	non-native	original		DetectGPT	0.00%	human
164	20	tech&engineering	native	original		DetectGPT	96.00%	ai
165	21	interdisciplinary	non-native	original		DetectGPT	0.00%	human
166	22	tech&engineering	non-native	original		DetectGPT	84.00%	ai
167	23	tech&engineering	non-native	original		DetectGPT	68.00%	ai
168	24	interdisciplinary	native	original		DetectGPT	0.00%	human
169	25	social	native	original		DetectGPT	0.00%	human
170	26	interdisciplinary	native	original		DetectGPT	2.00%	human
171	27	interdisciplinary	non-native	original		DetectGPT	100.00%	ai
172	28	tech&engineering	native	original		DetectGPT	9.00%	human
173	29	interdisciplinary	native	original		DetectGPT	100.00%	ai
174	30	social	non-native	original		DetectGPT	0.00%	human
175	31	social	native	original		DetectGPT	0.00%	human
176	32	tech&engineering	non-native	original		DetectGPT	0.00%	human
177	33	social	native	original		DetectGPT	0.00%	human
178	34	interdisciplinary	native	original		DetectGPT	0.00%	human
179	35	social	non-native	original		DetectGPT	0.00%	human
180	36	interdisciplinary	non-native	original		DetectGPT	88.00%	ai
181	37	tech&engineering	non-native	original		DetectGPT	0.00%	human
182	38	social	native	original		DetectGPT	100.00%	ai
183	39	interdisciplinary	native	original		DetectGPT	2.00%	human
184	40	tech&engineering	native	original		DetectGPT	72.00%	ai
185	41	tech&engineering	non-native	original		DetectGPT	81.00%	ai
186	42	interdisciplinary	non-native	original		DetectGPT	100.00%	ai
187	43	interdisciplinary	native	original		DetectGPT	0.00%	human
188	44	social	non-native	original		DetectGPT	0.00%	human
189	45	tech&engineering	native	original		DetectGPT	0.00%	human
190	46	interdisciplinary	native	original		DetectGPT	100.00%	ai
191	47	social	non-native	original		DetectGPT	0.00%	human
192	48	tech&engineering	native	original		DetectGPT	0.00%	human
193	49	interdisciplinary	non-native	original		DetectGPT	87.00%	ai
194	50	tech&engineering	non-native	original		DetectGPT	0.00%	human
195	51	social	native	original		DetectGPT	0.00%	human
196	52	social	non-native	original		DetectGPT	0.00%	human
197	53	tech&engineering	non-native	original		DetectGPT	100.00%	ai
198	54	social	non-native	original		DetectGPT	0.00%	human
199	55	tech&engineering	non-native	original		DetectGPT	100.00%	ai
200	56	social	native	original		DetectGPT	2.00%	human
201	57	tech&engineering	non-native	original		DetectGPT	0.00%	human
202	58	social	non-native	original		DetectGPT	0.00%	human
203	59	interdisciplinary	non-native	original		DetectGPT	0.00%	human
204	60	interdisciplinary	non-native	original		DetectGPT	0.00%	human
205	61	interdisciplinary	native	original		DetectGPT	0.00%	human
206	62	social	native	original		DetectGPT	0.00%	human
207	63	tech&engineering	native	original		DetectGPT	86.00%	ai
208	64	tech&engineering	native	original		DetectGPT	0.00%	human
209	65	interdisciplinary	non-native	original		DetectGPT	3.00%	human
210	66	interdisciplinary	non-native	original		DetectGPT	0.00%	human
211	67	interdisciplinary	native	original		DetectGPT	0.00%	human
212	68	social	non-native	original		DetectGPT	100.00%	ai
213	69	interdisciplinary	non-native	original		DetectGPT	0.00%	human
214	70	social	native	original		DetectGPT	2.00%	human
215	71	social	native	original		DetectGPT	0.00%	human
216	72	social	native	original		DetectGPT	0.00%	human
217	1	social	non-native	generated	ChatGPT	GPTZero	100.00%	ai
218	2	social	native	generated	ChatGPT	GPTZero	100.00%	ai
219	3	interdisciplinary	native	generated	ChatGPT	GPTZero	100.00%	ai
220	4	interdisciplinary	non-native	generated	ChatGPT	GPTZero	100.00%	ai
221	5	tech&engineering	non-native	generated	ChatGPT	GPTZero	100.00%	ai
222	6	tech&engineering	non-native	generated	ChatGPT	GPTZero	100.00%	ai
223	7	social	native	generated	ChatGPT	GPTZero	100.00%	ai
224	8	interdisciplinary	native	generated	ChatGPT	GPTZero	100.00%	ai
225	9	tech&engineering	native	generated	ChatGPT	GPTZero	100.00%	ai
226	10	social	non-native	generated	ChatGPT	GPTZero	100.00%	ai
227	11	tech&engineering	native	generated	ChatGPT	GPTZero	89.00%	ai
228	12	tech&engineering	non-native	generated	ChatGPT	GPTZero	100.00%	ai
229	13	tech&engineering	native	generated	ChatGPT	GPTZero	100.00%	ai
230	14	tech&engineering	native	generated	ChatGPT	GPTZero	100.00%	ai
231	15	social	non-native	generated	ChatGPT	GPTZero	100.00%	ai
232	16	interdisciplinary	native	generated	ChatGPT	GPTZero	100.00%	ai
233	17	tech&engineering	native	generated	ChatGPT	GPTZero	100.00%	ai
234	18	interdisciplinary	non-native	generated	ChatGPT	GPTZero	100.00%	ai
235	19	social	non-native	generated	ChatGPT	GPTZero	100.00%	ai
236	20	tech&engineering	native	generated	ChatGPT	GPTZero	100.00%	ai
237	21	interdisciplinary	non-native	generated	ChatGPT	GPTZero	100.00%	ai
238	22	tech&engineering	non-native	generated	ChatGPT	GPTZero	100.00%	ai
239	23	tech&engineering	non-native	generated	ChatGPT	GPTZero	100.00%	ai
240	24	interdisciplinary	native	generated	ChatGPT	GPTZero	87.00%	ai
241	25	social	native	generated	ChatGPT	GPTZero	100.00%	ai
242	26	interdisciplinary	native	generated	ChatGPT	GPTZero	42.00%	human
243	27	interdisciplinary	non-native	generated	ChatGPT	GPTZero	8.00%	human
244	28	tech&engineering	native	generated	ChatGPT	GPTZero	100.00%	ai
245	29	interdisciplinary	native	generated	ChatGPT	GPTZero	100.00%	ai
246	30	social	non-native	generated	ChatGPT	GPTZero	100.00%	ai
247	31	social	native	generated	ChatGPT	GPTZero	100.00%	ai
248	32	tech&engineering	non-native	generated	ChatGPT	GPTZero	100.00%	ai
249	33	social	native	generated	ChatGPT	GPTZero	71.00%	ai
250	34	interdisciplinary	native	generated	ChatGPT	GPTZero	100.00%	ai
251	35	social	non-native	generated	ChatGPT	GPTZero	100.00%	ai
252	36	interdisciplinary	non-native	generated	ChatGPT	GPTZero	8.00%	human
253	37	tech&engineering	non-native	generated	ChatGPT	GPTZero	100.00%	ai
254	38	social	native	generated	ChatGPT	GPTZero	100.00%	ai
255	39	interdisciplinary	native	generated	ChatGPT	GPTZero	100.00%	ai
256	40	tech&engineering	native	generated	ChatGPT	GPTZero	100.00%	ai
257	41	tech&engineering	non-native	generated	ChatGPT	GPTZero	100.00%	ai
258	42	interdisciplinary	non-native	generated	ChatGPT	GPTZero	76.00%	ai
259	43	interdisciplinary	native	generated	ChatGPT	GPTZero	100.00%	ai
260	44	social	non-native	generated	ChatGPT	GPTZero	100.00%	ai
261	45	tech&engineering	native	generated	ChatGPT	GPTZero	100.00%	ai
262	46	interdisciplinary	native	generated	ChatGPT	GPTZero	100.00%	ai
263	47	social	non-native	generated	ChatGPT	GPTZero	100.00%	ai
264	48	tech&engineering	native	generated	ChatGPT	GPTZero	75.00%	ai
265	49	interdisciplinary	non-native	generated	ChatGPT	GPTZero	84.00%	ai
266	50	tech&engineering	non-native	generated	ChatGPT	GPTZero	100.00%	ai
267	51	social	native	generated	ChatGPT	GPTZero	100.00%	ai
268	52	social	non-native	generated	ChatGPT	GPTZero	100.00%	ai
269	53	tech&engineering	non-native	generated	ChatGPT	GPTZero	100.00%	ai
270	54	social	non-native	generated	ChatGPT	GPTZero	100.00%	ai
271	55	tech&engineering	non-native	generated	ChatGPT	GPTZero	100.00%	ai
272	56	social	native	generated	ChatGPT	GPTZero	100.00%	ai
273	57	tech&engineering	non-native	generated	ChatGPT	GPTZero	98.00%	ai
274	58	social	non-native	generated	ChatGPT	GPTZero	18.00%	human
275	59	interdisciplinary	non-native	generated	ChatGPT	GPTZero	100.00%	ai
276	60	interdisciplinary	non-native	generated	ChatGPT	GPTZero	100.00%	ai
277	61	interdisciplinary	native	generated	ChatGPT	GPTZero	100.00%	ai
278	62	social	native	generated	ChatGPT	GPTZero	100.00%	ai
279	63	tech&engineering	native	generated	ChatGPT	GPTZero	100.00%	ai
280	64	tech&engineering	native	generated	ChatGPT	GPTZero	100.00%	ai
281	65	interdisciplinary	non-native	generated	ChatGPT	GPTZero	58.00%	ai
282	66	interdisciplinary	non-native	generated	ChatGPT	GPTZero	69.00%	ai
283	67	interdisciplinary	native	generated	ChatGPT	GPTZero	100.00%	ai
284	68	social	non-native	generated	ChatGPT	GPTZero	100.00%	ai
285	69	interdisciplinary	non-native	generated	ChatGPT	GPTZero	100.00%	ai
286	70	social	native	generated	ChatGPT	GPTZero	75.00%	ai
287	71	social	native	generated	ChatGPT	GPTZero	100.00%	ai
288	72	social	native	generated	ChatGPT	GPTZero	100.00%	ai
289	1	social	non-native	generated	ChatGPT	ZeroGPT	0.00%	human
290	2	social	native	generated	ChatGPT	ZeroGPT	36.67%	ai
291	3	interdisciplinary	native	generated	ChatGPT	ZeroGPT	42.86%	ai
292	4	interdisciplinary	non-native	generated	ChatGPT	ZeroGPT	0.00%	human
293	5	tech&engineering	non-native	generated	ChatGPT	ZeroGPT	0.00%	human
294	6	tech&engineering	non-native	generated	ChatGPT	ZeroGPT	0.00%	human
295	7	social	native	generated	ChatGPT	ZeroGPT	75.31%	ai
296	8	interdisciplinary	native	generated	ChatGPT	ZeroGPT	0.00%	human
297	9	tech&engineering	native	generated	ChatGPT	ZeroGPT	0.00%	human
298	10	social	non-native	generated	ChatGPT	ZeroGPT	0.00%	human
299	11	tech&engineering	native	generated	ChatGPT	ZeroGPT	0.00%	human
300	12	tech&engineering	non-native	generated	ChatGPT	ZeroGPT	0.00%	human
301	13	tech&engineering	native	generated	ChatGPT	ZeroGPT	0.00%	human
302	14	tech&engineering	native	generated	ChatGPT	ZeroGPT	0.00%	human
303	15	social	non-native	generated	ChatGPT	ZeroGPT	0.00%	human
304	16	interdisciplinary	native	generated	ChatGPT	ZeroGPT	0.00%	human
305	17	tech&engineering	native	generated	ChatGPT	ZeroGPT	0.00%	human
306	18	interdisciplinary	non-native	generated	ChatGPT	ZeroGPT	0.00%	human
307	19	social	non-native	generated	ChatGPT	ZeroGPT	37.01%	ai
308	20	tech&engineering	native	generated	ChatGPT	ZeroGPT	0.00%	human
309	21	interdisciplinary	non-native	generated	ChatGPT	ZeroGPT	0.00%	human
310	22	tech&engineering	non-native	generated	ChatGPT	ZeroGPT	0.00%	human
311	23	tech&engineering	non-native	generated	ChatGPT	ZeroGPT	0.00%	human
312	24	interdisciplinary	native	generated	ChatGPT	ZeroGPT	0.00%	human
313	25	social	native	generated	ChatGPT	ZeroGPT	0.00%	human
314	26	interdisciplinary	native	generated	ChatGPT	ZeroGPT	0.00%	human
315	27	interdisciplinary	non-native	generated	ChatGPT	ZeroGPT	0.00%	human
316	28	tech&engineering	native	generated	ChatGPT	ZeroGPT	0.00%	human
317	29	interdisciplinary	native	generated	ChatGPT	ZeroGPT	0.00%	human
318	30	social	non-native	generated	ChatGPT	ZeroGPT	0.00%	human
319	31	social	native	generated	ChatGPT	ZeroGPT	0.00%	human
320	32	tech&engineering	non-native	generated	ChatGPT	ZeroGPT	0.00%	human
321	33	social	native	generated	ChatGPT	ZeroGPT	0.00%	human
322	34	interdisciplinary	native	generated	ChatGPT	ZeroGPT	0.00%	human
323	35	social	non-native	generated	ChatGPT	ZeroGPT	0.00%	human
324	36	interdisciplinary	non-native	generated	ChatGPT	ZeroGPT	0.00%	human
325	37	tech&engineering	non-native	generated	ChatGPT	ZeroGPT	0.00%	human
326	38	social	native	generated	ChatGPT	ZeroGPT	0.00%	human
327	39	interdisciplinary	native	generated	ChatGPT	ZeroGPT	0.00%	human
328	40	tech&engineering	native	generated	ChatGPT	ZeroGPT	0.00%	human
329	41	tech&engineering	non-native	generated	ChatGPT	ZeroGPT	0.00%	human
330	42	interdisciplinary	non-native	generated	ChatGPT	ZeroGPT	0.00%	human
331	43	interdisciplinary	native	generated	ChatGPT	ZeroGPT	0.00%	human
332	44	social	non-native	generated	ChatGPT	ZeroGPT	0.00%	human
333	45	tech&engineering	native	generated	ChatGPT	ZeroGPT	0.00%	human
334	46	interdisciplinary	native	generated	ChatGPT	ZeroGPT	0.00%	human
335	47	social	non-native	generated	ChatGPT	ZeroGPT	26.25%	ai
336	48	tech&engineering	native	generated	ChatGPT	ZeroGPT	0.00%	human
337	49	interdisciplinary	non-native	generated	ChatGPT	ZeroGPT	0.00%	human
338	50	tech&engineering	non-native	generated	ChatGPT	ZeroGPT	0.00%	human
339	51	social	native	generated	ChatGPT	ZeroGPT	0.00%	human
340	52	social	non-native	generated	ChatGPT	ZeroGPT	0.00%	human
341	53	tech&engineering	non-native	generated	ChatGPT	ZeroGPT	33.56%	ai
342	54	social	non-native	generated	ChatGPT	ZeroGPT	0.00%	human
343	55	tech&engineering	non-native	generated	ChatGPT	ZeroGPT	0.00%	human
344	56	social	native	generated	ChatGPT	ZeroGPT	0.00%	human
345	57	tech&engineering	non-native	generated	ChatGPT	ZeroGPT	0.00%	human
346	58	social	non-native	generated	ChatGPT	ZeroGPT	0.00%	human
347	59	interdisciplinary	non-native	generated	ChatGPT	ZeroGPT	35.03%	ai
348	60	interdisciplinary	non-native	generated	ChatGPT	ZeroGPT	0.00%	human
349	61	interdisciplinary	native	generated	ChatGPT	ZeroGPT	32.03%	ai
350	62	social	native	generated	ChatGPT	ZeroGPT	0.00%	human
351	63	tech&engineering	native	generated	ChatGPT	ZeroGPT	0.00%	human
352	64	tech&engineering	native	generated	ChatGPT	ZeroGPT	0.00%	human
353	65	interdisciplinary	non-native	generated	ChatGPT	ZeroGPT	0.00%	human
354	66	interdisciplinary	non-native	generated	ChatGPT	ZeroGPT	0.00%	human
355	67	interdisciplinary	native	generated	ChatGPT	ZeroGPT	22.73%	ai
356	68	social	non-native	generated	ChatGPT	ZeroGPT	0.00%	human
357	69	interdisciplinary	non-native	generated	ChatGPT	ZeroGPT	34.46%	ai
358	70	social	native	generated	ChatGPT	ZeroGPT	60.00%	ai
359	71	social	native	generated	ChatGPT	ZeroGPT	0.00%	human
360	72	social	native	generated	ChatGPT	ZeroGPT	0.00%	human
361	1	social	non-native	generated	ChatGPT	DetectGPT	0.00%	human
362	2	social	native	generated	ChatGPT	DetectGPT	0.00%	human
363	3	interdisciplinary	native	generated	ChatGPT	DetectGPT	85.00%	ai
364	4	interdisciplinary	non-native	generated	ChatGPT	DetectGPT	0.00%	human
365	5	tech&engineering	non-native	generated	ChatGPT	DetectGPT	0.00%	human
366	6	tech&engineering	non-native	generated	ChatGPT	DetectGPT	0.00%	human
367	7	social	native	generated	ChatGPT	DetectGPT	100.00%	ai
368	8	interdisciplinary	native	generated	ChatGPT	DetectGPT	0.00%	human
369	9	tech&engineering	native	generated	ChatGPT	DetectGPT	0.00%	human
370	10	social	non-native	generated	ChatGPT	DetectGPT	100.00%	ai
371	11	tech&engineering	native	generated	ChatGPT	DetectGPT	0.00%	human
372	12	tech&engineering	non-native	generated	ChatGPT	DetectGPT	100.00%	ai
373	13	tech&engineering	native	generated	ChatGPT	DetectGPT	100.00%	ai
374	14	tech&engineering	native	generated	ChatGPT	DetectGPT	0.00%	human
375	15	social	non-native	generated	ChatGPT	DetectGPT	0.00%	human
376	16	interdisciplinary	native	generated	ChatGPT	DetectGPT	0.00%	human
377	17	tech&engineering	native	generated	ChatGPT	DetectGPT	0.00%	human
378	18	interdisciplinary	non-native	generated	ChatGPT	DetectGPT	0.00%	human
379	19	social	non-native	generated	ChatGPT	DetectGPT	0.00%	human
380	20	tech&engineering	native	generated	ChatGPT	DetectGPT	0.00%	human
381	21	interdisciplinary	non-native	generated	ChatGPT	DetectGPT	100.00%	ai
382	22	tech&engineering	non-native	generated	ChatGPT	DetectGPT	100.00%	ai
383	23	tech&engineering	non-native	generated	ChatGPT	DetectGPT	84.00%	ai
384	24	interdisciplinary	native	generated	ChatGPT	DetectGPT	0.00%	human
385	25	social	native	generated	ChatGPT	DetectGPT	0.00%	human
386	26	interdisciplinary	native	generated	ChatGPT	DetectGPT	100.00%	ai
387	27	interdisciplinary	non-native	generated	ChatGPT	DetectGPT	100.00%	ai
388	28	tech&engineering	native	generated	ChatGPT	DetectGPT	100.00%	ai
389	29	interdisciplinary	native	generated	ChatGPT	DetectGPT	0.00%	human
390	30	social	non-native	generated	ChatGPT	DetectGPT	100.00%	ai
391	31	social	native	generated	ChatGPT	DetectGPT	0.00%	human
392	32	tech&engineering	non-native	generated	ChatGPT	DetectGPT	0.00%	human
393	33	social	native	generated	ChatGPT	DetectGPT	0.00%	human
394	34	interdisciplinary	native	generated	ChatGPT	DetectGPT	0.00%	human
395	35	social	non-native	generated	ChatGPT	DetectGPT	100.00%	ai
396	36	interdisciplinary	non-native	generated	ChatGPT	DetectGPT	0.00%	human
397	37	tech&engineering	non-native	generated	ChatGPT	DetectGPT	0.00%	human
398	38	social	native	generated	ChatGPT	DetectGPT	100.00%	ai
399	39	interdisciplinary	native	generated	ChatGPT	DetectGPT	100.00%	ai
400	40	tech&engineering	native	generated	ChatGPT	DetectGPT	0.00%	human
401	41	tech&engineering	non-native	generated	ChatGPT	DetectGPT	100.00%	ai
402	42	interdisciplinary	non-native	generated	ChatGPT	DetectGPT	0.00%	human
403	43	interdisciplinary	native	generated	ChatGPT	DetectGPT	0.00%	human
404	44	social	non-native	generated	ChatGPT	DetectGPT	0.00%	human
405	45	tech&engineering	native	generated	ChatGPT	DetectGPT	0.00%	human
406	46	interdisciplinary	native	generated	ChatGPT	DetectGPT	89.00%	ai
407	47	social	non-native	generated	ChatGPT	DetectGPT	0.00%	human
408	48	tech&engineering	native	generated	ChatGPT	DetectGPT	100.00%	ai
409	49	interdisciplinary	non-native	generated	ChatGPT	DetectGPT	0.00%	human
410	50	tech&engineering	non-native	generated	ChatGPT	DetectGPT	0.00%	human
411	51	social	native	generated	ChatGPT	DetectGPT	0.00%	human
412	52	social	non-native	generated	ChatGPT	DetectGPT	100.00%	ai
413	53	tech&engineering	non-native	generated	ChatGPT	DetectGPT	100.00%	ai
414	54	social	non-native	generated	ChatGPT	DetectGPT	100.00%	ai
415	55	tech&engineering	non-native	generated	ChatGPT	DetectGPT	0.00%	human
416	56	social	native	generated	ChatGPT	DetectGPT	0.00%	human
417	57	tech&engineering	non-native	generated	ChatGPT	DetectGPT	0.00%	human
418	58	social	non-native	generated	ChatGPT	DetectGPT	100.00%	ai
419	59	interdisciplinary	non-native	generated	ChatGPT	DetectGPT	100.00%	ai
420	60	interdisciplinary	non-native	generated	ChatGPT	DetectGPT	0.00%	human
421	61	interdisciplinary	native	generated	ChatGPT	DetectGPT	0.00%	human
422	62	social	native	generated	ChatGPT	DetectGPT	0.00%	human
423	63	tech&engineering	native	generated	ChatGPT	DetectGPT	0.00%	human
424	64	tech&engineering	native	generated	ChatGPT	DetectGPT	0.00%	human
425	65	interdisciplinary	non-native	generated	ChatGPT	DetectGPT	0.00%	human
426	66	interdisciplinary	non-native	generated	ChatGPT	DetectGPT	0.00%	human
427	67	interdisciplinary	native	generated	ChatGPT	DetectGPT	0.00%	human
428	68	social	non-native	generated	ChatGPT	DetectGPT	0.00%	human
429	69	interdisciplinary	non-native	generated	ChatGPT	DetectGPT	0.00%	human
430	70	social	native	generated	ChatGPT	DetectGPT	100.00%	ai
431	71	social	native	generated	ChatGPT	DetectGPT	0.00%	human
432	72	social	native	generated	ChatGPT	DetectGPT	0.00%	human
433	1	social	non-native	generated	Gemini	GPTZero	100.00%	ai
434	2	social	native	generated	Gemini	GPTZero	100.00%	ai
435	3	interdisciplinary	native	generated	Gemini	GPTZero	100.00%	ai
436	4	interdisciplinary	non-native	generated	Gemini	GPTZero	83.00%	ai
437	5	tech&engineering	non-native	generated	Gemini	GPTZero	100.00%	ai
438	6	tech&engineering	non-native	generated	Gemini	GPTZero	100.00%	ai
439	7	social	native	generated	Gemini	GPTZero	100.00%	ai
440	8	interdisciplinary	native	generated	Gemini	GPTZero	100.00%	ai
441	9	tech&engineering	native	generated	Gemini	GPTZero	100.00%	ai
442	10	social	non-native	generated	Gemini	GPTZero	100.00%	ai
443	11	tech&engineering	native	generated	Gemini	GPTZero	100.00%	ai
444	12	tech&engineering	non-native	generated	Gemini	GPTZero	100.00%	ai
445	13	tech&engineering	native	generated	Gemini	GPTZero	100.00%	ai
446	14	tech&engineering	native	generated	Gemini	GPTZero	100.00%	ai
447	15	social	non-native	generated	Gemini	GPTZero	100.00%	ai
448	16	interdisciplinary	native	generated	Gemini	GPTZero	100.00%	ai
449	17	tech&engineering	native	generated	Gemini	GPTZero	100.00%	ai
450	18	interdisciplinary	non-native	generated	Gemini	GPTZero	100.00%	ai
451	19	social	non-native	generated	Gemini	GPTZero	100.00%	ai
452	20	tech&engineering	native	generated	Gemini	GPTZero	100.00%	ai
453	21	interdisciplinary	non-native	generated	Gemini	GPTZero	100.00%	ai
454	22	tech&engineering	non-native	generated	Gemini	GPTZero	100.00%	ai
455	23	tech&engineering	non-native	generated	Gemini	GPTZero	100.00%	ai
456	24	interdisciplinary	native	generated	Gemini	GPTZero	100.00%	ai
457	25	social	native	generated	Gemini	GPTZero	100.00%	ai
458	26	interdisciplinary	native	generated	Gemini	GPTZero	100.00%	ai
459	27	interdisciplinary	non-native	generated	Gemini	GPTZero	100.00%	ai
460	28	tech&engineering	native	generated	Gemini	GPTZero	100.00%	ai
461	29	interdisciplinary	native	generated	Gemini	GPTZero	100.00%	ai
462	30	social	non-native	generated	Gemini	GPTZero	100.00%	ai
463	31	social	native	generated	Gemini	GPTZero	100.00%	ai
464	32	tech&engineering	non-native	generated	Gemini	GPTZero	100.00%	ai
465	33	social	native	generated	Gemini	GPTZero	100.00%	ai
466	34	interdisciplinary	native	generated	Gemini	GPTZero	100.00%	ai
467	35	social	non-native	generated	Gemini	GPTZero	100.00%	ai
468	36	interdisciplinary	non-native	generated	Gemini	GPTZero	58.00%	ai
469	37	tech&engineering	non-native	generated	Gemini	GPTZero	100.00%	ai
470	38	social	native	generated	Gemini	GPTZero	100.00%	ai
471	39	interdisciplinary	native	generated	Gemini	GPTZero	100.00%	ai
472	40	tech&engineering	native	generated	Gemini	GPTZero	100.00%	ai
473	41	tech&engineering	non-native	generated	Gemini	GPTZero	100.00%	ai
474	42	interdisciplinary	non-native	generated	Gemini	GPTZero	100.00%	ai
475	43	interdisciplinary	native	generated	Gemini	GPTZero	88.00%	ai
476	44	social	non-native	generated	Gemini	GPTZero	100.00%	ai
477	45	tech&engineering	native	generated	Gemini	GPTZero	100.00%	ai
478	46	interdisciplinary	native	generated	Gemini	GPTZero	100.00%	ai
479	47	social	non-native	generated	Gemini	GPTZero	100.00%	ai
480	48	tech&engineering	native	generated	Gemini	GPTZero	100.00%	ai
481	49	interdisciplinary	non-native	generated	Gemini	GPTZero	100.00%	ai
482	50	tech&engineering	non-native	generated	Gemini	GPTZero	100.00%	ai
483	51	social	native	generated	Gemini	GPTZero	100.00%	ai
484	52	social	non-native	generated	Gemini	GPTZero	100.00%	ai
485	53	tech&engineering	non-native	generated	Gemini	GPTZero	100.00%	ai
486	54	social	non-native	generated	Gemini	GPTZero	100.00%	ai
487	55	tech&engineering	non-native	generated	Gemini	GPTZero	100.00%	ai
488	56	social	native	generated	Gemini	GPTZero	100.00%	ai
489	57	tech&engineering	non-native	generated	Gemini	GPTZero	100.00%	ai
490	58	social	non-native	generated	Gemini	GPTZero	100.00%	ai
491	59	interdisciplinary	non-native	generated	Gemini	GPTZero	100.00%	ai
492	60	interdisciplinary	non-native	generated	Gemini	GPTZero	100.00%	ai
493	61	interdisciplinary	native	generated	Gemini	GPTZero	100.00%	ai
494	62	social	native	generated	Gemini	GPTZero	100.00%	ai
495	63	tech&engineering	native	generated	Gemini	GPTZero	100.00%	ai
496	64	tech&engineering	native	generated	Gemini	GPTZero	100.00%	ai
497	65	interdisciplinary	non-native	generated	Gemini	GPTZero	100.00%	ai
498	66	interdisciplinary	non-native	generated	Gemini	GPTZero	100.00%	ai
499	67	interdisciplinary	native	generated	Gemini	GPTZero	100.00%	ai
500	68	social	non-native	generated	Gemini	GPTZero	100.00%	ai
501	69	interdisciplinary	non-native	generated	Gemini	GPTZero	100.00%	ai
502	70	social	native	generated	Gemini	GPTZero	100.00%	ai
503	71	social	native	generated	Gemini	GPTZero	100.00%	ai
504	72	social	native	generated	Gemini	GPTZero	100.00%	ai
505	1	social	non-native	generated	Gemini	ZeroGPT	0.00%	human
506	2	social	native	generated	Gemini	ZeroGPT	100.00%	ai
507	3	interdisciplinary	native	generated	Gemini	ZeroGPT	100.00%	ai
508	4	interdisciplinary	non-native	generated	Gemini	ZeroGPT	32.06%	ai
509	5	tech&engineering	non-native	generated	Gemini	ZeroGPT	0.00%	human
510	6	tech&engineering	non-native	generated	Gemini	ZeroGPT	100.00%	ai
511	7	social	native	generated	Gemini	ZeroGPT	100.00%	ai
512	8	interdisciplinary	native	generated	Gemini	ZeroGPT	85.00%	ai
513	9	tech&engineering	native	generated	Gemini	ZeroGPT	59.06%	ai
514	10	social	non-native	generated	Gemini	ZeroGPT	85.71%	ai
515	11	tech&engineering	native	generated	Gemini	ZeroGPT	100.00%	ai
516	12	tech&engineering	non-native	generated	Gemini	ZeroGPT	28.38%	ai
517	13	tech&engineering	native	generated	Gemini	ZeroGPT	35.66%	ai
518	14	tech&engineering	native	generated	Gemini	ZeroGPT	56.69%	ai
519	15	social	non-native	generated	Gemini	ZeroGPT	100.00%	ai
520	16	interdisciplinary	native	generated	Gemini	ZeroGPT	100.00%	ai
521	17	tech&engineering	native	generated	Gemini	ZeroGPT	81.82%	ai
522	18	interdisciplinary	non-native	generated	Gemini	ZeroGPT	82.43%	ai
523	19	social	non-native	generated	Gemini	ZeroGPT	100.00%	ai
524	20	tech&engineering	native	generated	Gemini	ZeroGPT	27.85%	ai
525	21	interdisciplinary	non-native	generated	Gemini	ZeroGPT	100.00%	ai
526	22	tech&engineering	non-native	generated	Gemini	ZeroGPT	80.59%	ai
527	23	tech&engineering	non-native	generated	Gemini	ZeroGPT	50.62%	ai
528	24	interdisciplinary	native	generated	Gemini	ZeroGPT	100.00%	ai
529	25	social	native	generated	Gemini	ZeroGPT	100.00%	ai
530	26	interdisciplinary	native	generated	Gemini	ZeroGPT	100.00%	ai
531	27	interdisciplinary	non-native	generated	Gemini	ZeroGPT	28.48%	ai
532	28	tech&engineering	native	generated	Gemini	ZeroGPT	58.06%	ai
533	29	interdisciplinary	native	generated	Gemini	ZeroGPT	91.72%	ai
534	30	social	non-native	generated	Gemini	ZeroGPT	100.00%	ai
535	31	social	native	generated	Gemini	ZeroGPT	100.00%	ai
536	32	tech&engineering	non-native	generated	Gemini	ZeroGPT	79.86%	ai
537	33	social	native	generated	Gemini	ZeroGPT	100.00%	ai
538	34	interdisciplinary	native	generated	Gemini	ZeroGPT	100.00%	ai
539	35	social	non-native	generated	Gemini	ZeroGPT	100.00%	ai
540	36	interdisciplinary	non-native	generated	Gemini	ZeroGPT	100.00%	ai
541	37	tech&engineering	non-native	generated	Gemini	ZeroGPT	87.33%	ai
542	38	social	native	generated	Gemini	ZeroGPT	100.00%	ai
543	39	interdisciplinary	native	generated	Gemini	ZeroGPT	73.42%	ai
544	40	tech&engineering	native	generated	Gemini	ZeroGPT	100.00%	ai
545	41	tech&engineering	non-native	generated	Gemini	ZeroGPT	63.01%	ai
546	42	interdisciplinary	non-native	generated	Gemini	ZeroGPT	80.37%	ai
547	43	interdisciplinary	native	generated	Gemini	ZeroGPT	42.28%	ai
548	44	social	non-native	generated	Gemini	ZeroGPT	100.00%	ai
549	45	tech&engineering	native	generated	Gemini	ZeroGPT	100.00%	ai
550	46	interdisciplinary	native	generated	Gemini	ZeroGPT	100.00%	ai
551	47	social	non-native	generated	Gemini	ZeroGPT	100.00%	ai
552	48	tech&engineering	native	generated	Gemini	ZeroGPT	100.00%	ai
553	49	interdisciplinary	non-native	generated	Gemini	ZeroGPT	23.21%	ai
554	50	tech&engineering	non-native	generated	Gemini	ZeroGPT	26.17%	ai
555	51	social	native	generated	Gemini	ZeroGPT	100.00%	ai
556	52	social	non-native	generated	Gemini	ZeroGPT	100.00%	ai
557	53	tech&engineering	non-native	generated	Gemini	ZeroGPT	100.00%	ai
558	54	social	non-native	generated	Gemini	ZeroGPT	100.00%	ai
559	55	tech&engineering	non-native	generated	Gemini	ZeroGPT	0.00%	human
560	56	social	native	generated	Gemini	ZeroGPT	100.00%	ai
561	57	tech&engineering	non-native	generated	Gemini	ZeroGPT	100.00%	ai
562	58	social	non-native	generated	Gemini	ZeroGPT	39.19%	ai
563	59	interdisciplinary	non-native	generated	Gemini	ZeroGPT	100.00%	ai
564	60	interdisciplinary	non-native	generated	Gemini	ZeroGPT	25.16%	ai
565	61	interdisciplinary	native	generated	Gemini	ZeroGPT	78.44%	ai
566	62	social	native	generated	Gemini	ZeroGPT	0.00%	human
567	63	tech&engineering	native	generated	Gemini	ZeroGPT	100.00%	ai
568	64	tech&engineering	native	generated	Gemini	ZeroGPT	100.00%	ai
569	65	interdisciplinary	non-native	generated	Gemini	ZeroGPT	100.00%	ai
570	66	interdisciplinary	non-native	generated	Gemini	ZeroGPT	64.53%	ai
571	67	interdisciplinary	native	generated	Gemini	ZeroGPT	100.00%	ai
572	68	social	non-native	generated	Gemini	ZeroGPT	100.00%	ai
573	69	interdisciplinary	non-native	generated	Gemini	ZeroGPT	100.00%	ai
574	70	social	native	generated	Gemini	ZeroGPT	100.00%	ai
575	71	social	native	generated	Gemini	ZeroGPT	100.00%	ai
576	72	social	native	generated	Gemini	ZeroGPT	100.00%	ai
577	1	social	non-native	generated	Gemini	DetectGPT	78.00%	ai
578	2	social	native	generated	Gemini	DetectGPT	100.00%	ai
579	3	interdisciplinary	native	generated	Gemini	DetectGPT	75.00%	ai
580	4	interdisciplinary	non-native	generated	Gemini	DetectGPT	0.00%	human
581	5	tech&engineering	non-native	generated	Gemini	DetectGPT	0.00%	human
582	6	tech&engineering	non-native	generated	Gemini	DetectGPT	0.00%	human
583	7	social	native	generated	Gemini	DetectGPT	73.00%	ai
584	8	interdisciplinary	native	generated	Gemini	DetectGPT	100.00%	ai
585	9	tech&engineering	native	generated	Gemini	DetectGPT	100.00%	ai
586	10	social	non-native	generated	Gemini	DetectGPT	0.00%	human
587	11	tech&engineering	native	generated	Gemini	DetectGPT	68.00%	ai
588	12	tech&engineering	non-native	generated	Gemini	DetectGPT	81.00%	ai
589	13	tech&engineering	native	generated	Gemini	DetectGPT	0.00%	human
590	14	tech&engineering	native	generated	Gemini	DetectGPT	100.00%	ai
591	15	social	non-native	generated	Gemini	DetectGPT	78.00%	ai
592	16	interdisciplinary	native	generated	Gemini	DetectGPT	100.00%	ai
593	17	tech&engineering	native	generated	Gemini	DetectGPT	100.00%	ai
594	18	interdisciplinary	non-native	generated	Gemini	DetectGPT	0.00%	human
595	19	social	non-native	generated	Gemini	DetectGPT	0.00%	human
596	20	tech&engineering	native	generated	Gemini	DetectGPT	0.00%	human
597	21	interdisciplinary	non-native	generated	Gemini	DetectGPT	78.00%	ai
598	22	tech&engineering	non-native	generated	Gemini	DetectGPT	69.00%	ai
599	23	tech&engineering	non-native	generated	Gemini	DetectGPT	100.00%	ai
600	24	interdisciplinary	native	generated	Gemini	DetectGPT	47.00%	mixed
601	25	social	native	generated	Gemini	DetectGPT	100.00%	ai
602	26	interdisciplinary	native	generated	Gemini	DetectGPT	75.00%	ai
603	27	interdisciplinary	non-native	generated	Gemini	DetectGPT	0.00%	human
604	28	tech&engineering	native	generated	Gemini	DetectGPT	100.00%	ai
605	29	interdisciplinary	native	generated	Gemini	DetectGPT	0.00%	human
606	30	social	non-native	generated	Gemini	DetectGPT	50.00%	mixed
607	31	social	native	generated	Gemini	DetectGPT	100.00%	ai
608	32	tech&engineering	non-native	generated	Gemini	DetectGPT	100.00%	ai
609	33	social	native	generated	Gemini	DetectGPT	100.00%	ai
610	34	interdisciplinary	native	generated	Gemini	DetectGPT	88.00%	ai
611	35	social	non-native	generated	Gemini	DetectGPT	73.00%	ai
612	36	interdisciplinary	non-native	generated	Gemini	DetectGPT	0.00%	human
613	37	tech&engineering	non-native	generated	Gemini	DetectGPT	83.00%	ai
614	38	social	native	generated	Gemini	DetectGPT	77.00%	ai
615	39	interdisciplinary	native	generated	Gemini	DetectGPT	92.00%	ai
616	40	tech&engineering	native	generated	Gemini	DetectGPT	85.00%	ai
617	41	tech&engineering	non-native	generated	Gemini	DetectGPT	78.00%	ai
618	42	interdisciplinary	non-native	generated	Gemini	DetectGPT	100.00%	ai
619	43	interdisciplinary	native	generated	Gemini	DetectGPT	0.00%	human
620	44	social	non-native	generated	Gemini	DetectGPT	78.00%	ai
621	45	tech&engineering	native	generated	Gemini	DetectGPT	86.00%	ai
622	46	interdisciplinary	native	generated	Gemini	DetectGPT	84.00%	ai
623	47	social	non-native	generated	Gemini	DetectGPT	0.00%	human
624	48	tech&engineering	native	generated	Gemini	DetectGPT	100.00%	ai
625	49	interdisciplinary	non-native	generated	Gemini	DetectGPT	0.00%	human
626	50	tech&engineering	non-native	generated	Gemini	DetectGPT	67.00%	ai
627	51	social	native	generated	Gemini	DetectGPT	76.00%	ai
628	52	social	non-native	generated	Gemini	DetectGPT	100.00%	ai
629	53	tech&engineering	non-native	generated	Gemini	DetectGPT	100.00%	ai
630	54	social	non-native	generated	Gemini	DetectGPT	0.00%	human
631	55	tech&engineering	non-native	generated	Gemini	DetectGPT	0.00%	human
632	56	social	native	generated	Gemini	DetectGPT	86.00%	ai
633	57	tech&engineering	non-native	generated	Gemini	DetectGPT	61.00%	ai
634	58	social	non-native	generated	Gemini	DetectGPT	16.00%	human
635	59	interdisciplinary	non-native	generated	Gemini	DetectGPT	0.00%	human
636	60	interdisciplinary	non-native	generated	Gemini	DetectGPT	0.00%	human
637	61	interdisciplinary	native	generated	Gemini	DetectGPT	0.00%	human
638	62	social	native	generated	Gemini	DetectGPT	0.00%	human
639	63	tech&engineering	native	generated	Gemini	DetectGPT	87.00%	ai
640	64	tech&engineering	native	generated	Gemini	DetectGPT	70.00%	ai
641	65	interdisciplinary	non-native	generated	Gemini	DetectGPT	100.00%	ai
642	66	interdisciplinary	non-native	generated	Gemini	DetectGPT	0.00%	human
643	67	interdisciplinary	native	generated	Gemini	DetectGPT	47.00%	mixed
644	68	social	non-native	generated	Gemini	DetectGPT	83.00%	ai
645	69	interdisciplinary	non-native	generated	Gemini	DetectGPT	0.00%	human
646	70	social	native	generated	Gemini	DetectGPT	71.00%	ai
647	71	social	native	generated	Gemini	DetectGPT	84.00%	ai
648	72	social	native	generated	Gemini	DetectGPT	0.00%	human
649	1	social	non-native	enhanced	ChatGPT	GPTZero	0.00%	human
650	2	social	native	enhanced	ChatGPT	GPTZero	29.00%
651	3	interdisciplinary	native	enhanced	ChatGPT	GPTZero	2.00%
652	4	interdisciplinary	non-native	enhanced	ChatGPT	GPTZero	1.00%
653	5	tech&engineering	non-native	enhanced	ChatGPT	GPTZero	100.00%	ai
654	6	tech&engineering	non-native	enhanced	ChatGPT	GPTZero	1.00%
655	7	social	native	enhanced	ChatGPT	GPTZero	7.00%
656	8	interdisciplinary	native	enhanced	ChatGPT	GPTZero	1.00%
657	9	tech&engineering	native	enhanced	ChatGPT	GPTZero	9.00%
658	10	social	non-native	enhanced	ChatGPT	GPTZero	1.00%
659	11	tech&engineering	native	enhanced	ChatGPT	GPTZero	75.00%
660	12	tech&engineering	non-native	enhanced	ChatGPT	GPTZero	100.00%	ai
661	13	tech&engineering	native	enhanced	ChatGPT	GPTZero	25.00%
662	14	tech&engineering	native	enhanced	ChatGPT	GPTZero	10.00%
663	15	social	non-native	enhanced	ChatGPT	GPTZero	76.00%
664	16	interdisciplinary	native	enhanced	ChatGPT	GPTZero	8.00%
665	17	tech&engineering	native	enhanced	ChatGPT	GPTZero	6.00%
666	18	interdisciplinary	non-native	enhanced	ChatGPT	GPTZero	7.00%
667	19	social	non-native	enhanced	ChatGPT	GPTZero	13.00%
668	20	tech&engineering	native	enhanced	ChatGPT	GPTZero	2.00%
669	21	interdisciplinary	non-native	enhanced	ChatGPT	GPTZero	2.00%
670	22	tech&engineering	non-native	enhanced	ChatGPT	GPTZero	10.00%
671	23	tech&engineering	non-native	enhanced	ChatGPT	GPTZero	9.00%
672	24	interdisciplinary	native	enhanced	ChatGPT	GPTZero	1.00%
673	25	social	native	enhanced	ChatGPT	GPTZero	1.00%
674	26	interdisciplinary	native	enhanced	ChatGPT	GPTZero	0.00%	human
675	27	interdisciplinary	non-native	enhanced	ChatGPT	GPTZero	29.00%
676	28	tech&engineering	native	enhanced	ChatGPT	GPTZero	2.00%
677	29	interdisciplinary	native	enhanced	ChatGPT	GPTZero	1.00%
678	30	social	non-native	enhanced	ChatGPT	GPTZero	2.00%
679	31	social	native	enhanced	ChatGPT	GPTZero	3.00%
680	32	tech&engineering	non-native	enhanced	ChatGPT	GPTZero	47.00%
681	33	social	native	enhanced	ChatGPT	GPTZero	13.00%
682	34	interdisciplinary	native	enhanced	ChatGPT	GPTZero	2.00%
683	35	social	non-native	enhanced	ChatGPT	GPTZero	9.00%
684	36	interdisciplinary	non-native	enhanced	ChatGPT	GPTZero	3.00%
685	37	tech&engineering	non-native	enhanced	ChatGPT	GPTZero	10.00%
686	38	social	native	enhanced	ChatGPT	GPTZero	48.00%
687	39	interdisciplinary	native	enhanced	ChatGPT	GPTZero	3.00%
688	40	tech&engineering	native	enhanced	ChatGPT	GPTZero	1.00%
689	41	tech&engineering	non-native	enhanced	ChatGPT	GPTZero	1.00%
690	42	interdisciplinary	non-native	enhanced	ChatGPT	GPTZero	10.00%
691	43	interdisciplinary	native	enhanced	ChatGPT	GPTZero	100.00%	ai
692	44	social	non-native	enhanced	ChatGPT	GPTZero	2.00%
693	45	tech&engineering	native	enhanced	ChatGPT	GPTZero	28.00%
694	46	interdisciplinary	native	enhanced	ChatGPT	GPTZero	2.00%
695	47	social	non-native	enhanced	ChatGPT	GPTZero	1.00%
696	48	tech&engineering	native	enhanced	ChatGPT	GPTZero	0.00%	human
697	49	interdisciplinary	non-native	enhanced	ChatGPT	GPTZero	4.00%
698	50	tech&engineering	non-native	enhanced	ChatGPT	GPTZero	1.00%
699	51	social	native	enhanced	ChatGPT	GPTZero	4.00%
700	52	social	non-native	enhanced	ChatGPT	GPTZero	16.00%
701	53	tech&engineering	non-native	enhanced	ChatGPT	GPTZero	2.00%
702	54	social	non-native	enhanced	ChatGPT	GPTZero	1.00%
703	55	tech&engineering	non-native	enhanced	ChatGPT	GPTZero	100.00%	ai
704	56	social	native	enhanced	ChatGPT	GPTZero	48.00%
705	57	tech&engineering	non-native	enhanced	ChatGPT	GPTZero	1.00%
706	58	social	non-native	enhanced	ChatGPT	GPTZero	0.00%	human
707	59	interdisciplinary	non-native	enhanced	ChatGPT	GPTZero	47.00%
708	60	interdisciplinary	non-native	enhanced	ChatGPT	GPTZero	3.00%
709	61	interdisciplinary	native	enhanced	ChatGPT	GPTZero	9.00%
710	62	social	native	enhanced	ChatGPT	GPTZero	100.00%	ai
711	63	tech&engineering	native	enhanced	ChatGPT	GPTZero	29.00%
712	64	tech&engineering	native	enhanced	ChatGPT	GPTZero	76.00%
713	65	interdisciplinary	non-native	enhanced	ChatGPT	GPTZero	100.00%	ai
714	66	interdisciplinary	non-native	enhanced	ChatGPT	GPTZero	6.00%
715	67	interdisciplinary	native	enhanced	ChatGPT	GPTZero	3.00%
716	68	social	non-native	enhanced	ChatGPT	GPTZero	1.00%
717	69	interdisciplinary	non-native	enhanced	ChatGPT	GPTZero	9.00%
718	70	social	native	enhanced	ChatGPT	GPTZero	1.00%
719	71	social	native	enhanced	ChatGPT	GPTZero	49.00%
720	72	social	native	enhanced	ChatGPT	GPTZero	2.00%
721	1	social	non-native	enhanced	ChatGPT	ZeroGPT	0.00%	human
722	2	social	native	enhanced	ChatGPT	ZeroGPT	0.00%	human
723	3	interdisciplinary	native	enhanced	ChatGPT	ZeroGPT	13.85%
724	4	interdisciplinary	non-native	enhanced	ChatGPT	ZeroGPT	66.67%
725	5	tech&engineering	non-native	enhanced	ChatGPT	ZeroGPT	0.00%	human
726	6	tech&engineering	non-native	enhanced	ChatGPT	ZeroGPT	0.00%	human
727	7	social	native	enhanced	ChatGPT	ZeroGPT	28.55%
728	8	interdisciplinary	native	enhanced	ChatGPT	ZeroGPT	0.00%	human
729	9	tech&engineering	native	enhanced	ChatGPT	ZeroGPT	0.00%	human
730	10	social	non-native	enhanced	ChatGPT	ZeroGPT	0.00%	human
731	11	tech&engineering	native	enhanced	ChatGPT	ZeroGPT	23.41%
732	12	tech&engineering	non-native	enhanced	ChatGPT	ZeroGPT	0.00%	human
733	13	tech&engineering	native	enhanced	ChatGPT	ZeroGPT	0.00%	human
734	14	tech&engineering	native	enhanced	ChatGPT	ZeroGPT	55.61%
735	15	social	non-native	enhanced	ChatGPT	ZeroGPT	0.00%	human
736	16	interdisciplinary	native	enhanced	ChatGPT	ZeroGPT	21.97%
737	17	tech&engineering	native	enhanced	ChatGPT	ZeroGPT	0.00%	human
738	18	interdisciplinary	non-native	enhanced	ChatGPT	ZeroGPT	20.30%
739	19	social	non-native	enhanced	ChatGPT	ZeroGPT	0.00%	human
740	20	tech&engineering	native	enhanced	ChatGPT	ZeroGPT	0.00%	human
741	21	interdisciplinary	non-native	enhanced	ChatGPT	ZeroGPT	0.00%	human
742	22	tech&engineering	non-native	enhanced	ChatGPT	ZeroGPT	0.00%	human
743	23	tech&engineering	non-native	enhanced	ChatGPT	ZeroGPT	0.00%	human
744	24	interdisciplinary	native	enhanced	ChatGPT	ZeroGPT	44.64%
745	25	social	native	enhanced	ChatGPT	ZeroGPT	0.00%	human
746	26	interdisciplinary	native	enhanced	ChatGPT	ZeroGPT	0.00%	human
747	27	interdisciplinary	non-native	enhanced	ChatGPT	ZeroGPT	0.00%	human
748	28	tech&engineering	native	enhanced	ChatGPT	ZeroGPT	0.00%	human
749	29	interdisciplinary	native	enhanced	ChatGPT	ZeroGPT	0.00%	human
750	30	social	non-native	enhanced	ChatGPT	ZeroGPT	0.00%	human
751	31	social	native	enhanced	ChatGPT	ZeroGPT	0.00%	human
752	32	tech&engineering	non-native	enhanced	ChatGPT	ZeroGPT	0.00%	human
753	33	social	native	enhanced	ChatGPT	ZeroGPT	0.00%	human
754	34	interdisciplinary	native	enhanced	ChatGPT	ZeroGPT	15.95%
755	35	social	non-native	enhanced	ChatGPT	ZeroGPT	0.00%	human
756	36	interdisciplinary	non-native	enhanced	ChatGPT	ZeroGPT	30.85%
757	37	tech&engineering	non-native	enhanced	ChatGPT	ZeroGPT	0.00%	human
758	38	social	native	enhanced	ChatGPT	ZeroGPT	0.00%	human
759	39	interdisciplinary	native	enhanced	ChatGPT	ZeroGPT	46.15%
760	40	tech&engineering	native	enhanced	ChatGPT	ZeroGPT	0.00%	human
761	41	tech&engineering	non-native	enhanced	ChatGPT	ZeroGPT	0.00%	human
762	42	interdisciplinary	non-native	enhanced	ChatGPT	ZeroGPT	0.00%	human
763	43	interdisciplinary	native	enhanced	ChatGPT	ZeroGPT	66.42%
764	44	social	non-native	enhanced	ChatGPT	ZeroGPT	0.00%	human
765	45	tech&engineering	native	enhanced	ChatGPT	ZeroGPT	0.00%	human
766	46	interdisciplinary	native	enhanced	ChatGPT	ZeroGPT	22.54%
767	47	social	non-native	enhanced	ChatGPT	ZeroGPT	0.00%	human
768	48	tech&engineering	native	enhanced	ChatGPT	ZeroGPT	0.00%	human
769	49	interdisciplinary	non-native	enhanced	ChatGPT	ZeroGPT	0.00%	human
770	50	tech&engineering	non-native	enhanced	ChatGPT	ZeroGPT	0.00%	human
771	51	social	native	enhanced	ChatGPT	ZeroGPT	0.00%	human
772	52	social	non-native	enhanced	ChatGPT	ZeroGPT	0.00%	human
773	53	tech&engineering	non-native	enhanced	ChatGPT	ZeroGPT	0.00%	human
774	54	social	non-native	enhanced	ChatGPT	ZeroGPT	0.00%	human
775	55	tech&engineering	non-native	enhanced	ChatGPT	ZeroGPT	0.00%	human
776	56	social	native	enhanced	ChatGPT	ZeroGPT	0.00%	human
777	57	tech&engineering	non-native	enhanced	ChatGPT	ZeroGPT	0.00%	human
778	58	social	non-native	enhanced	ChatGPT	ZeroGPT	0.00%	human
779	59	interdisciplinary	non-native	enhanced	ChatGPT	ZeroGPT	0.00%	human
780	60	interdisciplinary	non-native	enhanced	ChatGPT	ZeroGPT	0.00%	human
781	61	interdisciplinary	native	enhanced	ChatGPT	ZeroGPT	33.55%
782	62	social	native	enhanced	ChatGPT	ZeroGPT	0.00%	human
783	63	tech&engineering	native	enhanced	ChatGPT	ZeroGPT	0.00%	human
784	64	tech&engineering	native	enhanced	ChatGPT	ZeroGPT	0.00%	human
785	65	interdisciplinary	non-native	enhanced	ChatGPT	ZeroGPT	93.55%
786	66	interdisciplinary	non-native	enhanced	ChatGPT	ZeroGPT	0.00%	human
787	67	interdisciplinary	native	enhanced	ChatGPT	ZeroGPT	0.00%	human
788	68	social	non-native	enhanced	ChatGPT	ZeroGPT	0.00%	human
789	69	interdisciplinary	non-native	enhanced	ChatGPT	ZeroGPT	57.48%
790	70	social	native	enhanced	ChatGPT	ZeroGPT	81.55%
791	71	social	native	enhanced	ChatGPT	ZeroGPT	0.00%	human
792	72	social	native	enhanced	ChatGPT	ZeroGPT	0.00%	human
793	1	social	non-native	enhanced	ChatGPT	DetectGPT	0.00%	human
794	2	social	native	enhanced	ChatGPT	DetectGPT	100.00%	ai
795	3	interdisciplinary	native	enhanced	ChatGPT	DetectGPT	84.00%
796	4	interdisciplinary	non-native	enhanced	ChatGPT	DetectGPT	87.00%
797	5	tech&engineering	non-native	enhanced	ChatGPT	DetectGPT	0.00%	human
798	6	tech&engineering	non-native	enhanced	ChatGPT	DetectGPT	100.00%	ai
799	7	social	native	enhanced	ChatGPT	DetectGPT	0.00%	human
800	8	interdisciplinary	native	enhanced	ChatGPT	DetectGPT	100.00%	ai
801	9	tech&engineering	native	enhanced	ChatGPT	DetectGPT	100.00%	ai
802	10	social	non-native	enhanced	ChatGPT	DetectGPT	0.00%	human
803	11	tech&engineering	native	enhanced	ChatGPT	DetectGPT	100.00%	ai
804	12	tech&engineering	non-native	enhanced	ChatGPT	DetectGPT	100.00%	ai
805	13	tech&engineering	native	enhanced	ChatGPT	DetectGPT	100.00%	ai
806	14	tech&engineering	native	enhanced	ChatGPT	DetectGPT	100.00%	ai
807	15	social	non-native	enhanced	ChatGPT	DetectGPT	0.00%	human
808	16	interdisciplinary	native	enhanced	ChatGPT	DetectGPT	0.00%	human
809	17	tech&engineering	native	enhanced	ChatGPT	DetectGPT	0.00%	human
810	18	interdisciplinary	non-native	enhanced	ChatGPT	DetectGPT	100.00%	ai
811	19	social	non-native	enhanced	ChatGPT	DetectGPT	0.00%	human
812	20	tech&engineering	native	enhanced	ChatGPT	DetectGPT	0.00%	human
813	21	interdisciplinary	non-native	enhanced	ChatGPT	DetectGPT	0.00%	human
814	22	tech&engineering	non-native	enhanced	ChatGPT	DetectGPT	80.00%
815	23	tech&engineering	non-native	enhanced	ChatGPT	DetectGPT	100.00%	ai
816	24	interdisciplinary	native	enhanced	ChatGPT	DetectGPT	100.00%	ai
817	25	social	native	enhanced	ChatGPT	DetectGPT	0.00%	human
818	26	interdisciplinary	native	enhanced	ChatGPT	DetectGPT	0.00%	human
819	27	interdisciplinary	non-native	enhanced	ChatGPT	DetectGPT	0.00%	human
820	28	tech&engineering	native	enhanced	ChatGPT	DetectGPT	0.00%	human
821	29	interdisciplinary	native	enhanced	ChatGPT	DetectGPT	100.00%	ai
822	30	social	non-native	enhanced	ChatGPT	DetectGPT	86.00%
823	31	social	native	enhanced	ChatGPT	DetectGPT	0.00%	human
824	32	tech&engineering	non-native	enhanced	ChatGPT	DetectGPT	0.00%	human
825	33	social	native	enhanced	ChatGPT	DetectGPT	0.00%	human
826	34	interdisciplinary	native	enhanced	ChatGPT	DetectGPT	0.00%	human
827	35	social	non-native	enhanced	ChatGPT	DetectGPT	0.00%	human
828	36	interdisciplinary	non-native	enhanced	ChatGPT	DetectGPT	0.00%	human
829	37	tech&engineering	non-native	enhanced	ChatGPT	DetectGPT	0.00%	human
830	38	social	native	enhanced	ChatGPT	DetectGPT	0.00%	human
831	39	interdisciplinary	native	enhanced	ChatGPT	DetectGPT	86.00%
832	40	tech&engineering	native	enhanced	ChatGPT	DetectGPT	0.00%	human
833	41	tech&engineering	non-native	enhanced	ChatGPT	DetectGPT	0.00%	human
834	42	interdisciplinary	non-native	enhanced	ChatGPT	DetectGPT	0.00%	human
835	43	interdisciplinary	native	enhanced	ChatGPT	DetectGPT	0.00%	human
836	44	social	non-native	enhanced	ChatGPT	DetectGPT	0.00%	human
837	45	tech&engineering	native	enhanced	ChatGPT	DetectGPT	0.00%	human
838	46	interdisciplinary	native	enhanced	ChatGPT	DetectGPT	0.00%	human
839	47	social	non-native	enhanced	ChatGPT	DetectGPT	0.00%	human
840	48	tech&engineering	native	enhanced	ChatGPT	DetectGPT	0.00%	human
841	49	interdisciplinary	non-native	enhanced	ChatGPT	DetectGPT	99.00%
842	50	tech&engineering	non-native	enhanced	ChatGPT	DetectGPT	0.00%	human
843	51	social	native	enhanced	ChatGPT	DetectGPT	0.00%	human
844	52	social	non-native	enhanced	ChatGPT	DetectGPT	0.00%	human
845	53	tech&engineering	non-native	enhanced	ChatGPT	DetectGPT	0.00%	human
846	54	social	non-native	enhanced	ChatGPT	DetectGPT	0.00%	human
847	55	tech&engineering	non-native	enhanced	ChatGPT	DetectGPT	0.00%	human
848	56	social	native	enhanced	ChatGPT	DetectGPT	0.00%	human
849	57	tech&engineering	non-native	enhanced	ChatGPT	DetectGPT	0.00%	human
850	58	social	non-native	enhanced	ChatGPT	DetectGPT	0.00%	human
851	59	interdisciplinary	non-native	enhanced	ChatGPT	DetectGPT	0.00%	human
852	60	interdisciplinary	non-native	enhanced	ChatGPT	DetectGPT	0.00%	human
853	61	interdisciplinary	native	enhanced	ChatGPT	DetectGPT	0.00%	human
854	62	social	native	enhanced	ChatGPT	DetectGPT	0.00%	human
855	63	tech&engineering	native	enhanced	ChatGPT	DetectGPT	0.00%	human
856	64	tech&engineering	native	enhanced	ChatGPT	DetectGPT	0.00%	human
857	65	interdisciplinary	non-native	enhanced	ChatGPT	DetectGPT	100.00%	ai
858	66	interdisciplinary	non-native	enhanced	ChatGPT	DetectGPT	0.00%	human
859	67	interdisciplinary	native	enhanced	ChatGPT	DetectGPT	0.00%	human
860	68	social	non-native	enhanced	ChatGPT	DetectGPT	100.00%	ai
861	69	interdisciplinary	non-native	enhanced	ChatGPT	DetectGPT	0.00%	human
862	70	social	native	enhanced	ChatGPT	DetectGPT	100.00%	ai
863	71	social	native	enhanced	ChatGPT	DetectGPT	100.00%	ai
864	72	social	native	enhanced	ChatGPT	DetectGPT	0.00%	human
865	1	social	non-native	enhanced	Gemini	GPTZero	74.00%
866	2	social	native	enhanced	Gemini	GPTZero	84.00%
867	3	interdisciplinary	native	enhanced	Gemini	GPTZero	12.00%
868	4	interdisciplinary	non-native	enhanced	Gemini	GPTZero	100.00%	ai
869	5	tech&engineering	non-native	enhanced	Gemini	GPTZero	99.00%
870	6	tech&engineering	non-native	enhanced	Gemini	GPTZero	1.00%
871	7	social	native	enhanced	Gemini	GPTZero	9.00%
872	8	interdisciplinary	native	enhanced	Gemini	GPTZero	100.00%	ai
873	9	tech&engineering	native	enhanced	Gemini	GPTZero	48.00%
874	10	social	non-native	enhanced	Gemini	GPTZero	48.00%
875	11	tech&engineering	native	enhanced	Gemini	GPTZero	10.00%
876	12	tech&engineering	non-native	enhanced	Gemini	GPTZero	100.00%	ai
877	13	tech&engineering	native	enhanced	Gemini	GPTZero	5.00%
878	14	tech&engineering	native	enhanced	Gemini	GPTZero	58.00%
879	15	social	non-native	enhanced	Gemini	GPTZero	100.00%	ai
880	16	interdisciplinary	native	enhanced	Gemini	GPTZero	58.00%
881	17	tech&engineering	native	enhanced	Gemini	GPTZero	76.00%
882	18	interdisciplinary	non-native	enhanced	Gemini	GPTZero	100.00%	ai
883	19	social	non-native	enhanced	Gemini	GPTZero	87.00%
884	20	tech&engineering	native	enhanced	Gemini	GPTZero	58.00%
885	21	interdisciplinary	non-native	enhanced	Gemini	GPTZero	85.00%
886	22	tech&engineering	non-native	enhanced	Gemini	GPTZero	100.00%	ai
887	23	tech&engineering	non-native	enhanced	Gemini	GPTZero	84.00%
888	24	interdisciplinary	native	enhanced	Gemini	GPTZero	7.00%
889	25	social	native	enhanced	Gemini	GPTZero	100.00%	ai
890	26	interdisciplinary	native	enhanced	Gemini	GPTZero	1.00%
891	27	interdisciplinary	non-native	enhanced	Gemini	GPTZero	100.00%	ai
892	28	tech&engineering	native	enhanced	Gemini	GPTZero	0.00%	human
893	29	interdisciplinary	native	enhanced	Gemini	GPTZero	13.00%
894	30	social	non-native	enhanced	Gemini	GPTZero	1.00%
895	31	social	native	enhanced	Gemini	GPTZero	28.00%
896	32	tech&engineering	non-native	enhanced	Gemini	GPTZero	87.00%
897	33	social	native	enhanced	Gemini	GPTZero	9.00%
898	34	interdisciplinary	native	enhanced	Gemini	GPTZero	29.00%
899	35	social	non-native	enhanced	Gemini	GPTZero	15.00%
900	36	interdisciplinary	non-native	enhanced	Gemini	GPTZero	100.00%	ai
901	37	tech&engineering	non-native	enhanced	Gemini	GPTZero	100.00%	ai
902	38	social	native	enhanced	Gemini	GPTZero	100.00%	ai
903	39	interdisciplinary	native	enhanced	Gemini	GPTZero	87.00%
904	40	tech&engineering	native	enhanced	Gemini	GPTZero	37.00%
905	41	tech&engineering	non-native	enhanced	Gemini	GPTZero	79.00%
906	42	interdisciplinary	non-native	enhanced	Gemini	GPTZero	54.00%
907	43	interdisciplinary	native	enhanced	Gemini	GPTZero	3.00%
908	44	social	non-native	enhanced	Gemini	GPTZero	1.00%
909	45	tech&engineering	native	enhanced	Gemini	GPTZero	9.00%
910	46	interdisciplinary	native	enhanced	Gemini	GPTZero	3.00%
911	47	social	non-native	enhanced	Gemini	GPTZero	98.00%
912	48	tech&engineering	native	enhanced	Gemini	GPTZero	7.00%
913	49	interdisciplinary	non-native	enhanced	Gemini	GPTZero	100.00%	ai
914	50	tech&engineering	non-native	enhanced	Gemini	GPTZero	100.00%	ai
915	51	social	native	enhanced	Gemini	GPTZero	27.00%
916	52	social	non-native	enhanced	Gemini	GPTZero	54.00%
917	53	tech&engineering	non-native	enhanced	Gemini	GPTZero	87.00%
918	54	social	non-native	enhanced	Gemini	GPTZero	1.00%
919	55	tech&engineering	non-native	enhanced	Gemini	GPTZero	100.00%	ai
920	56	social	native	enhanced	Gemini	GPTZero	58.00%
921	57	tech&engineering	non-native	enhanced	Gemini	GPTZero	2.00%
922	58	social	non-native	enhanced	Gemini	GPTZero	75.00%
923	59	interdisciplinary	non-native	enhanced	Gemini	GPTZero	48.00%
924	60	interdisciplinary	non-native	enhanced	Gemini	GPTZero	4.00%
925	61	interdisciplinary	native	enhanced	Gemini	GPTZero	100.00%	ai
926	62	social	native	enhanced	Gemini	GPTZero	100.00%	ai
927	63	tech&engineering	native	enhanced	Gemini	GPTZero	2.00%
928	64	tech&engineering	native	enhanced	Gemini	GPTZero	76.00%
929	65	interdisciplinary	non-native	enhanced	Gemini	GPTZero	100.00%	ai
930	66	interdisciplinary	non-native	enhanced	Gemini	GPTZero	100.00%	ai
931	67	interdisciplinary	native	enhanced	Gemini	GPTZero	4.00%
932	68	social	non-native	enhanced	Gemini	GPTZero	3.00%
933	69	interdisciplinary	non-native	enhanced	Gemini	GPTZero	100.00%	ai
934	70	social	native	enhanced	Gemini	GPTZero	87.00%
935	71	social	native	enhanced	Gemini	GPTZero	100.00%	ai
936	72	social	native	enhanced	Gemini	GPTZero	4.00%
937	1	social	non-native	enhanced	Gemini	ZeroGPT	0.00%	human
938	2	social	native	enhanced	Gemini	ZeroGPT	0.00%	human
939	3	interdisciplinary	native	enhanced	Gemini	ZeroGPT	70.97%
940	4	interdisciplinary	non-native	enhanced	Gemini	ZeroGPT	50.69%
941	5	tech&engineering	non-native	enhanced	Gemini	ZeroGPT	0.00%	human
942	6	tech&engineering	non-native	enhanced	Gemini	ZeroGPT	0.00%	human
943	7	social	native	enhanced	Gemini	ZeroGPT	36.48%
944	8	interdisciplinary	native	enhanced	Gemini	ZeroGPT	0.00%	human
945	9	tech&engineering	native	enhanced	Gemini	ZeroGPT	0.00%	human
946	10	social	non-native	enhanced	Gemini	ZeroGPT	0.00%	human
947	11	tech&engineering	native	enhanced	Gemini	ZeroGPT	0.00%	human
948	12	tech&engineering	non-native	enhanced	Gemini	ZeroGPT	0.00%	human
949	13	tech&engineering	native	enhanced	Gemini	ZeroGPT	0.00%	human
950	14	tech&engineering	native	enhanced	Gemini	ZeroGPT	27.88%
951	15	social	non-native	enhanced	Gemini	ZeroGPT	51.80%
952	16	interdisciplinary	native	enhanced	Gemini	ZeroGPT	20.97%
953	17	tech&engineering	native	enhanced	Gemini	ZeroGPT	79.43%
954	18	interdisciplinary	non-native	enhanced	Gemini	ZeroGPT	59.91%
955	19	social	non-native	enhanced	Gemini	ZeroGPT	100.00%	ai
956	20	tech&engineering	native	enhanced	Gemini	ZeroGPT	0.00%	human
957	21	interdisciplinary	non-native	enhanced	Gemini	ZeroGPT	0.00%	human
958	22	tech&engineering	non-native	enhanced	Gemini	ZeroGPT	64.15%
959	23	tech&engineering	non-native	enhanced	Gemini	ZeroGPT	24.29%
960	24	interdisciplinary	native	enhanced	Gemini	ZeroGPT	56.21%
961	25	social	native	enhanced	Gemini	ZeroGPT	100.00%	ai
962	26	interdisciplinary	native	enhanced	Gemini	ZeroGPT	61.51%
963	27	interdisciplinary	non-native	enhanced	Gemini	ZeroGPT	41.81%
964	28	tech&engineering	native	enhanced	Gemini	ZeroGPT	0.00%	human
965	29	interdisciplinary	native	enhanced	Gemini	ZeroGPT	0.00%	human
966	30	social	non-native	enhanced	Gemini	ZeroGPT	85.88%
967	31	social	native	enhanced	Gemini	ZeroGPT	0.00%	human
968	32	tech&engineering	non-native	enhanced	Gemini	ZeroGPT	0.00%	human
969	33	social	native	enhanced	Gemini	ZeroGPT	0.00%	human
970	34	interdisciplinary	native	enhanced	Gemini	ZeroGPT	30.10%
971	35	social	non-native	enhanced	Gemini	ZeroGPT	100.00%	ai
972	36	interdisciplinary	non-native	enhanced	Gemini	ZeroGPT	66.95%
973	37	tech&engineering	non-native	enhanced	Gemini	ZeroGPT	24.48%
974	38	social	native	enhanced	Gemini	ZeroGPT	13.25%
975	39	interdisciplinary	native	enhanced	Gemini	ZeroGPT	41.14%
976	40	tech&engineering	native	enhanced	Gemini	ZeroGPT	63.77%
977	41	tech&engineering	non-native	enhanced	Gemini	ZeroGPT	35.61%
978	42	interdisciplinary	non-native	enhanced	Gemini	ZeroGPT	38.67%
979	43	interdisciplinary	native	enhanced	Gemini	ZeroGPT	36.93%
980	44	social	non-native	enhanced	Gemini	ZeroGPT	0.00%	human
981	45	tech&engineering	native	enhanced	Gemini	ZeroGPT	31.26%
982	46	interdisciplinary	native	enhanced	Gemini	ZeroGPT	51.87%
983	47	social	non-native	enhanced	Gemini	ZeroGPT	21.74%
984	48	tech&engineering	native	enhanced	Gemini	ZeroGPT	0.00%	human
985	49	interdisciplinary	non-native	enhanced	Gemini	ZeroGPT	0.00%	human
986	50	tech&engineering	non-native	enhanced	Gemini	ZeroGPT	0.00%	human
987	51	social	native	enhanced	Gemini	ZeroGPT	0.00%	human
988	52	social	non-native	enhanced	Gemini	ZeroGPT	34.13%
989	53	tech&engineering	non-native	enhanced	Gemini	ZeroGPT	52.01%
990	54	social	non-native	enhanced	Gemini	ZeroGPT	0.00%	human
991	55	tech&engineering	non-native	enhanced	Gemini	ZeroGPT	0.00%	human
992	56	social	native	enhanced	Gemini	ZeroGPT	48.95%
993	57	tech&engineering	non-native	enhanced	Gemini	ZeroGPT	0.00%	human
994	58	social	non-native	enhanced	Gemini	ZeroGPT	61.63%
995	59	interdisciplinary	non-native	enhanced	Gemini	ZeroGPT	40.30%
996	60	interdisciplinary	non-native	enhanced	Gemini	ZeroGPT	28.57%
997	61	interdisciplinary	native	enhanced	Gemini	ZeroGPT	57.78%
998	62	social	native	enhanced	Gemini	ZeroGPT	90.61%
999	63	tech&engineering	native	enhanced	Gemini	ZeroGPT	0.00%	human
1000	64	tech&engineering	native	enhanced	Gemini	ZeroGPT	45.42%
1001	65	interdisciplinary	non-native	enhanced	Gemini	ZeroGPT	96.64%
1002	66	interdisciplinary	non-native	enhanced	Gemini	ZeroGPT	0.00%	human
1003	67	interdisciplinary	native	enhanced	Gemini	ZeroGPT	50.71%
1004	68	social	non-native	enhanced	Gemini	ZeroGPT	0.00%	human
1005	69	interdisciplinary	non-native	enhanced	Gemini	ZeroGPT	87.33%
1006	70	social	native	enhanced	Gemini	ZeroGPT	58.75%
1007	71	social	native	enhanced	Gemini	ZeroGPT	49.36%
1008	72	social	native	enhanced	Gemini	ZeroGPT	0.00%	human
1009	1	social	non-native	enhanced	Gemini	DetectGPT	100.00%	ai
1010	2	social	native	enhanced	Gemini	DetectGPT	90.00%
1011	3	interdisciplinary	native	enhanced	Gemini	DetectGPT	88.00%
1012	4	interdisciplinary	non-native	enhanced	Gemini	DetectGPT	100.00%	ai
1013	5	tech&engineering	non-native	enhanced	Gemini	DetectGPT	0.00%	human
1014	6	tech&engineering	non-native	enhanced	Gemini	DetectGPT	100.00%	ai
1015	7	social	native	enhanced	Gemini	DetectGPT	79.00%
1016	8	interdisciplinary	native	enhanced	Gemini	DetectGPT	83.00%
1017	9	tech&engineering	native	enhanced	Gemini	DetectGPT	0.00%	human
1018	10	social	non-native	enhanced	Gemini	DetectGPT	100.00%	ai
1019	11	tech&engineering	native	enhanced	Gemini	DetectGPT	100.00%	ai
1020	12	tech&engineering	non-native	enhanced	Gemini	DetectGPT	90.00%
1021	13	tech&engineering	native	enhanced	Gemini	DetectGPT	0.00%	human
1022	14	tech&engineering	native	enhanced	Gemini	DetectGPT	100.00%	ai
1023	15	social	non-native	enhanced	Gemini	DetectGPT	100.00%	ai
1024	16	interdisciplinary	native	enhanced	Gemini	DetectGPT	0.00%	human
1025	17	tech&engineering	native	enhanced	Gemini	DetectGPT	100.00%	ai
1026	18	interdisciplinary	non-native	enhanced	Gemini	DetectGPT	100.00%	ai
1027	19	social	non-native	enhanced	Gemini	DetectGPT	0.00%	human
1028	20	tech&engineering	native	enhanced	Gemini	DetectGPT	100.00%	ai
1029	21	interdisciplinary	non-native	enhanced	Gemini	DetectGPT	0.00%	human
1030	22	tech&engineering	non-native	enhanced	Gemini	DetectGPT	81.00%
1031	23	tech&engineering	non-native	enhanced	Gemini	DetectGPT	100.00%	ai
1032	24	interdisciplinary	native	enhanced	Gemini	DetectGPT	0.00%	human
1033	25	social	native	enhanced	Gemini	DetectGPT	80.00%
1034	26	interdisciplinary	native	enhanced	Gemini	DetectGPT	89.00%
1035	27	interdisciplinary	non-native	enhanced	Gemini	DetectGPT	100.00%	ai
1036	28	tech&engineering	native	enhanced	Gemini	DetectGPT	100.00%	ai
1037	29	interdisciplinary	native	enhanced	Gemini	DetectGPT	100.00%	ai
1038	30	social	non-native	enhanced	Gemini	DetectGPT	75.00%
1039	31	social	native	enhanced	Gemini	DetectGPT	0.00%	human
1040	32	tech&engineering	non-native	enhanced	Gemini	DetectGPT	0.00%	human
1041	33	social	native	enhanced	Gemini	DetectGPT	100.00%	ai
1042	34	interdisciplinary	native	enhanced	Gemini	DetectGPT	0.00%	human
1043	35	social	non-native	enhanced	Gemini	DetectGPT	100.00%	ai
1044	36	interdisciplinary	non-native	enhanced	Gemini	DetectGPT	100.00%	ai
1045	37	tech&engineering	non-native	enhanced	Gemini	DetectGPT	100.00%	ai
1046	38	social	native	enhanced	Gemini	DetectGPT	100.00%	ai
1047	39	interdisciplinary	native	enhanced	Gemini	DetectGPT	77.00%
1048	40	tech&engineering	native	enhanced	Gemini	DetectGPT	79.00%
1049	41	tech&engineering	non-native	enhanced	Gemini	DetectGPT	100.00%	ai
1050	42	interdisciplinary	non-native	enhanced	Gemini	DetectGPT	85.00%
1051	43	interdisciplinary	native	enhanced	Gemini	DetectGPT	100.00%	ai
1052	44	social	non-native	enhanced	Gemini	DetectGPT	100.00%	ai
1053	45	tech&engineering	native	enhanced	Gemini	DetectGPT	100.00%	ai
1054	46	interdisciplinary	native	enhanced	Gemini	DetectGPT	84.00%
1055	47	social	non-native	enhanced	Gemini	DetectGPT	82.00%
1056	48	tech&engineering	native	enhanced	Gemini	DetectGPT	100.00%	ai
1057	49	interdisciplinary	non-native	enhanced	Gemini	DetectGPT	100.00%	ai
1058	50	tech&engineering	non-native	enhanced	Gemini	DetectGPT	0.00%	human
1059	51	social	native	enhanced	Gemini	DetectGPT	93.00%
1060	52	social	non-native	enhanced	Gemini	DetectGPT	100.00%	ai
1061	53	tech&engineering	non-native	enhanced	Gemini	DetectGPT	95.00%
1062	54	social	non-native	enhanced	Gemini	DetectGPT	90.00%
1063	55	tech&engineering	non-native	enhanced	Gemini	DetectGPT	100.00%	ai
1064	56	social	native	enhanced	Gemini	DetectGPT	90.00%
1065	57	tech&engineering	non-native	enhanced	Gemini	DetectGPT	100.00%	ai
1066	58	social	non-native	enhanced	Gemini	DetectGPT	83.00%
1067	59	interdisciplinary	non-native	enhanced	Gemini	DetectGPT	0.00%	human
1068	60	interdisciplinary	non-native	enhanced	Gemini	DetectGPT	100.00%	ai
1069	61	interdisciplinary	native	enhanced	Gemini	DetectGPT	100.00%	ai
1070	62	social	native	enhanced	Gemini	DetectGPT	88.00%
1071	63	tech&engineering	native	enhanced	Gemini	DetectGPT	89.00%
1072	64	tech&engineering	native	enhanced	Gemini	DetectGPT	73.00%
1073	65	interdisciplinary	non-native	enhanced	Gemini	DetectGPT	90.00%
1074	66	interdisciplinary	non-native	enhanced	Gemini	DetectGPT	0.00%	human
1075	67	interdisciplinary	native	enhanced	Gemini	DetectGPT	100.00%	ai
1076	68	social	non-native	enhanced	Gemini	DetectGPT	100.00%	ai
1077	69	interdisciplinary	non-native	enhanced	Gemini	DetectGPT	0.00%	human
1078	70	social	native	enhanced	Gemini	DetectGPT	92.00%
1079	71	social	native	enhanced	Gemini	DetectGPT	73.00%
1080	72	social	native	enhanced	Gemini	DetectGPT	100.00%	ai
