# Supplementary material for: The accuracy-bias trade-offs in AI text detection tools and their impact on fairness in scholarly publication
Source: PeerJ Comput Sci. 2025 Jun 23;11:e2953. doi: 10.7717/peerj-cs.2953 (PMC12453642; doi:10.7717/peerj-cs.2953)
Supplement: Supplemental Information 2 [file peerj-cs-11-2953-s002.csv]

No	Journal	Vol	Year	Category	Country	Status	DOI	Title	Abstract	AI-Generated ChatGPT	AI-Generated Gemini	AI-Assisted ChatGPT	AI-Assisted Gemini
1	Sociology	55	2021	Social Sciences	Hungary	Non-Native	https://doi-org.proxy.library.stonybrook.edu/10.1177/0038038520941690	‘We Are That In-Between Nation’: Discourses of Deservingness of Hungarian Migrants Working in Institutions of Refugee Accommodation in Germany	The article elaborates on the role of deservingness discourses in regulating membership of non-citizen groups in Germany. Specifically, it focuses on Hungarians working or volunteering in institutions of refugee accommodation in Germany. It asks how personal migration experience and migrant statuses and identities of Hungarian workers are mobilised when recreating discourses of refugee-deservingn…	This article investigates how Hungarian migrants employed at refugee accommodation facilities in Germany construct discourses of deservingness—both for themselves and for the asylum seekers they serve. Drawing on in-depth interviews and ethnographic observations, the study explores how Hungarian staff navigate their own precarious positions as “in-between” migrants, simultaneously facing challeng…	This article examines the discursive construction of deservingness among Hungarian migrants working in German refugee accommodation centers. Situated within the context of the European "refugee crisis" and rising anti-immigrant sentiment, the study analyzes how Hungarian workers navigate their own positionality as migrants while simultaneously engaging in the management and care of refugees. Draw…	This article investigates how deservingness discourses shape the membership status of non-citizen groups in Germany, focusing on Hungarians employed or volunteering in refugee accommodation facilities. Specifically, it examines how personal migration experiences and migrant identities among Hungarian workers inform and reproduce notions of refugee deservingness. While education- and employment-ce…	This article examines how "discourses of deservingness" – the ways in which people judge who is worthy of support and belonging – shape the integration of non-citizen groups in Germany. It specifically focuses on Hungarians working or volunteering in institutions that provide housing and support for refugees. The study explores how these Hungarian workers use their own migration experiences, stat…
2	SAGE Open	1	2021	Social Sciences	Australia	Native	https://doi-org.proxy.library.stonybrook.edu/10.1177/2158244020988869	A Comparison of Psychological and Work Outcomes in Open-Plan and Cellular Office Designs: A Systematic Review	A high percentage of information-based work is now conducted in open-plan offices as opposed to traditional cellular offices. In this systematic review, we compare health, work, and social outcomes as well as employee outcomes for workers in the two environments. From a total of 10,242 papers reviewed, we identified 31 papers which met strict inclusion/exclusion criteria of allowing a direct comp…	This systematic review examines how open-plan and cellular office layouts influence employees’ psychological well-being and work-related outcomes. Drawing on research from organizational psychology, environmental design, and occupational health, we identified and analyzed studies published between 2000 and 2020. Findings suggest that while open-plan offices can foster enhanced communication and p…	This systematic review examines the impact of open-plan and cellular office designs on employee psychological well-being and work-related outcomes. Despite the increasing prevalence of open-plan offices, their purported benefits remain debated. We synthesized findings from empirical studies comparing these two office layouts, focusing on outcomes such as job satisfaction, stress, privacy, concent…	A significant portion of knowledge-based work is performed in open-plan offices rather than traditional cellular offices. This systematic review compares the health, work, and social outcomes associated with each design, drawing on 10,242 studies from which 31 met the criterion of directly comparing the two environments. Findings show that open-plan offices correlate with more negative outcomes i…	A significant portion of information-based work now takes place in open-plan offices, a departure from traditional cellular office layouts. This systematic review compares the impact of these two office environments on employee health, work performance, social interactions, and overall well-being. From an initial pool of 10,242 papers, 31 studies met the rigorous inclusion and exclusion criteria,…
3	Computers & Education	172	2021	Interdisciplinary	USA	Native	https://doi.org/10.1016/j.compedu.2021.104253	A mixed-methods approach to understanding laptop-free zones in college classrooms	Laptop use within college courses has been a topic of debate for nearly two decades. Completely banning laptops from college classes may seem appealing given the potential drawbacks, but these policies may have unintended consequences. One seemingly successful intervention that can address these conflicting goals is the use of laptop zones and laptop-free zones which allows students who want to u…	This study investigates the role of laptop-free zones in college classrooms, seeking to understand their impact on student engagement, academic performance, and the overall classroom dynamic. Adopting a mixed-methods design, we integrated quantitative data—such as attendance records, grade distributions, and engagement metrics—with qualitative evidence from focus groups, reflective journals, and …	Laptop-free zones in college classrooms are becoming increasingly common, yet their impact on student learning and engagement remains debated. This study employs a mixed-methods approach to investigate the multifaceted nature of laptop-free zones. Quantitative data were collected through surveys measuring student perceptions of learning, engagement, and distraction levels in classrooms with and w…	Laptop use in college classrooms has been a subject of debate for nearly two decades, with some instructors tempted to ban laptops entirely to reduce distractions. However, such bans may have unintended negative consequences. A balanced intervention is to designate laptop and laptop-free zones, allowing students who wish to use laptops to do so while minimizing disruptions for others. Guided by s…	The use of laptops in college classrooms has been a contentious issue for nearly two decades. While banning laptops entirely may seem appealing due to potential distractions, such policies can have unintended consequences. A potential compromise is the implementation of laptop zones and laptop-free zones, allowing students to choose their preferred learning environment. This study examined the ef…
4	British Journal of Educational Technology	52	2020	Interdisciplinary	Taiwan	Non-Native	https://doi.org/10.1111/bjet.13062	A multidimensional repertory grid as a graphic organizer for implementing digital games to promote students’ learning performances and behaviors	Digital game-based learning (DGBL) is a frequently adopted mode for facilitating teaching and learning, where learners are immersed in game contexts to engage in gameplay and to construct meaningful knowledge. However, without guidance, students might have difficulties organizing what they have experienced in gaming contexts. Thus, in this research, a multidimensional repertory grid (MDRG) approa…	This study explores the use of a multidimensional repertory grid as a graphic organizer to systematically integrate digital games into classroom instruction, with the aim of enhancing students’ learning performances and behaviors. The repertory grid framework aligns game elements, pedagogical strategies, and learning objectives, enabling teachers to develop coherent, learner-centered game-based a…	This study explores the efficacy of a multidimensional repertory grid (MDRG) as a graphic organizer in facilitating the implementation of digital games for enhanced student learning. MDRGs, based on Personal Construct Theory, enable the elicitation and representation of individuals' perceptions and understandings. We argue that MDRGs can help educators navigate the complexities of game-based lear…	Digital game-based learning (DGBL) is widely adopted to facilitate teaching and learning by immersing students in game environments, allowing them to engage in gameplay and construct meaningful knowledge. However, without proper guidance, students may find it challenging to organize what they have learned in such contexts. To address this issue, this study proposes a multidimensional repertory gr…	Digital game-based learning (DGBL) offers an engaging approach to education, immersing learners in game contexts to foster meaningful knowledge construction. However, students may struggle to organize their experiences without adequate guidance. This research proposes a multidimensional repertory grid (MDRG) approach, integrated into a digital game, to address this challenge. An experiment was co…
5	IEEE Access	9	2021	Technology & Engineering	Japan	Non-Native	https://doi.org/10.1109/ACCESS.2021.3126348	A Neural Network Based on the Johnson SU Translation System and Related Application to Electromyogram Classification	Electromyogram (EMG) classification is a key technique in EMG-based control systems. Existing EMG classification methods, which do not consider EMG features that have distribution with skewness and kurtosis, have limitations such as the requirement to tune hyperparameters. In this paper, we propose a neural network based on the Johnson SU translation system that is capable of representing distrib…	This paper proposes a novel neural network architecture grounded in the Johnson SU translation system, aimed at enhancing classification performance for electromyogram (EMG) signals. By leveraging the versatile four-parameter Johnson SU distribution, the model captures both skewness and kurtosis in EMG data, which are often underrepresented in traditional approaches. The framework encompasses dat…	This paper introduces a novel neural network architecture based on the Johnson SU translation system for improved classification performance, particularly in the context of non-Gaussian data. The Johnson SU system provides a flexible framework for modeling diverse data distributions. Our proposed network leverages this flexibility by incorporating Johnson SU transformations within its layers, all…	Electromyogram (EMG) classification is essential in EMG-based control systems. Traditional EMG classification models, which often ignore skewness and kurtosis in EMG data, require extensive hyperparameter tuning and exhibit limited adaptability. In this paper, we introduce a novel neural network built on the Johnson SU translation system, which can represent a wide range of distributions, includi…	Electromyogram (EMG) classification is a crucial technique in EMG-based control systems. However, existing EMG classification methods often fail to adequately account for EMG features exhibiting skewed and kurtotic distributions, and they typically require manual hyperparameter tuning. This paper proposes a novel neural network based on the Johnson SU translation system, capable of representing d…
6	ACM Computing Surveys	53	2021	Technology & Engineering	Peru	Non-Native	https://doi.org/10.1145/3408316	A Survey of Ontologies for Simultaneous Localization and Mapping in Mobile Robots	Autonomous robots are playing important roles in academic, technological, and scientific activities. Thus, their behavior is getting more complex, particularly, in tasks related to mapping an environment and localizing themselves. These tasks comprise the Simultaneous Localization and Mapping (SLAM) problem. Representation of knowledge related to the SLAM problem with a standard, flexible, and we…	This survey offers a comprehensive overview of existing ontologies specifically designed to support Simultaneous Localization and Mapping (SLAM) tasks in mobile robotics. It reviews how ontological models capture spatial, environmental, and perceptual data, enabling semantic reasoning and improved interoperability across heterogeneous systems. By examining diverse application domains—including au…	Simultaneous Localization and Mapping (SLAM) is a fundamental capability for autonomous mobile robots. This survey provides a comprehensive overview of the use of ontologies in SLAM, examining how semantic knowledge representation can enhance traditional SLAM approaches. We analyze existing ontologies designed for robotic mapping and navigation, categorizing them based on their representational f…	Autonomous robots now play vital roles in academia, industry, and research, leading to increasingly complex behaviors. Central to these behaviors are mapping an environment and localizing within it, tasks known collectively as Simultaneous Localization and Mapping (SLAM). Representing SLAM-related knowledge with a standardized, flexible, and rigorously defined model is crucial for developing effe…	Autonomous robots are increasingly vital in various academic, technological, and scientific domains. Consequently, their behavior is becoming more sophisticated, especially in tasks related to environmental mapping and self-localization, collectively known as the Simultaneous Localization and Mapping (SLAM) problem. A standardized, flexible, and well-defined model for representing SLAM-related kn…
7	SAGE Open	6	2021	Social Sciences	Canada	Native	https://doi-org.proxy.library.stonybrook.edu/10.1177/21582440211016845	A Systematic Literature Review of Physical Activity-Based Health Programs for Indigenous Women: Impacts on Physical Activity Levels, Obesity, and Community Building	Indigenous women experience a disproportionate burden of chronic diseases and health challenges related to obesity. The need for culturally relevant programming to support and empower women to optimize health is well established. Participatory physical activity [PA]-focused programming responsive to the sociocultural realities of Indigenous women may hold promise. However, obesity and chronic dis…	This systematic literature review explores the effectiveness of physical activity (PA) interventions aimed at improving health outcomes for Indigenous women. Focusing on published studies from 2005 to 2021, we examined program characteristics, reported impacts on PA levels, obesity metrics (e.g., BMI, waist circumference), and broader social factors such as cultural identity and community cohesio…	This systematic review examines the effectiveness of physical activity-based health programs designed for Indigenous women, focusing on their impact on physical activity levels, obesity-related outcomes, and community building. Indigenous women experience disproportionately higher rates of chronic diseases, including obesity, compared to non-Indigenous populations. We analyzed empirical studies e…	Indigenous women disproportionately experience chronic illnesses and obesity, highlighting the urgency of culturally relevant interventions. Physical activity (PA)-based programming, when tailored to the social and cultural realities of Indigenous women, can provide an avenue for improving health outcomes and promoting empowerment. This systematic review examined English-language, peer-reviewed a…	Indigenous women experience a disproportionately high burden of chronic diseases and health challenges, often linked to obesity. Culturally relevant programs that support and empower Indigenous women to improve their health are critically needed. Participatory physical activity (PA) programs that are responsive to the sociocultural realities of Indigenous women hold promise for addressing these h…
8	British Journal of Educational Technology	52	2021	Interdisciplinary	USA	Native	https://doi.org/10.1111/bjet.13051	A tale of two subreddits: Change and continuity inteaching-related online spaces	Despite social media’s ubiquity in modern life, research on some topics related to educators’ use of social media for professional purposes remains underdeveloped, such as how use may change over time. This study explores educators’ self-directed learning through social media by comparing change and continuity in how users contribute, interact and converse in two teaching-related subreddits, r/Te…	This study investigates how discussions in two prominent teaching-related subreddits evolve over time, revealing both enduring themes and transformative shifts in educators’ online discourse. By combining computational text mining with qualitative coding of posts and comments, we capture changes in topic prevalence, teaching philosophies, and resource sharing. The findings demonstrate that while …	Online communities play an increasingly vital role in teacher professional development and support. This study investigates the evolution of teaching-related discourse in two prominent subreddits, r/Teachers and r/teaching, over a five-year period. Utilizing a mixed-methods approach, we analyze a large corpus of posts and comments to identify key themes, sentiment shifts, and the impact of extern…	Although social media has become ubiquitous, there is still much to learn about how educators use these platforms for professional purposes over time. This study examines educators’ self-directed learning by comparing changes and continuities in contributions, interactions and discussions across two teaching-related subreddits, r/Teachers and r/education. The dataset includes more than one millio…	While social media is ubiquitous in modern life, research on educators' use of these platforms for professional development, particularly how usage patterns evolve over time, remains limited. This study investigates educators' self-directed learning on social media by examining change and continuity in user contributions, interactions, and conversations within two teaching-focused subreddits, r/T…
9	PeerJ Computer Science	12	2021	Technology & Engineering	Canada	Native	https://doi.org/10.7717/peerj-cs.786	AdCOFE: Advanced Contextual Feature Extraction in conversations for emotion classification	Emotion recognition in conversations is an important step in various virtual chatbots which require opinion-based feedback, like in social media threads, online support, and many more applications. Current emotion recognition in conversations models face issues like: (a) loss of contextual information in between two dialogues of a conversation, (b) failure to give appropriate importance to signif…	This article presents AdCOFE, a novel approach for extracting contextual features to improve emotion classification in conversational settings. Unlike traditional sentiment analysis methods that rely predominantly on isolated text segments or individual utterances, AdCOFE accounts for the interplay of multiple speakers, shifting emotional states, and evolving dialogue structures. By integrating r…	Emotion classification in conversations is crucial for understanding human-computer interaction. This paper introduces AdCOFE (Advanced Contextual Feature Extraction), a novel framework for enhanced emotion recognition in conversational text. AdCOFE leverages contextual information from previous utterances to improve the accuracy of emotion classification. It employs a hierarchical architecture t…	Emotion recognition in conversations is increasingly important for virtual chatbots, social media threads, and online support systems. However, existing approaches often fail to capture (a) contextual information between utterances, (b) the significance of critical tokens, and (c) the propagation of emotional cues from one utterance to the next. To address these gaps, we propose the Advanced Cont…	Emotion recognition in conversations is crucial for virtual chatbots that rely on opinion-based feedback, such as those used in social media, online support, and many other applications. Existing models for emotion recognition in conversations often struggle with: (a) losing contextual information between dialogue turns, (b) failing to adequately weight significant tokens within each utterance, a…
10	SAGE Open	4	2021	Social Sciences	China	Non-Native	https://doi-org.proxy.library.stonybrook.edu/10.1177/21582440211005752	Analyzing Destination Accessibility From the Perspective of Efficiency Among Tourism Origin Countries	The degree of accessibility significantly influences regional tourism flow and the performance of the global tourism industry. However, the tourism industry itself comprises many sectors, and accessibility measurements may not comprehensively incorporate the simultaneous accessibility of corresponding destinations. Moreover, perspectives are still lacking in the analysis of tourism origin countri…	This study investigates destination accessibility among major tourism origin countries, examining how efficiency measures—such as cost, travel time, and transportation options—impact international travel flows. Leveraging secondary data from global travel databases and tourism statistics, we apply data envelopment analysis (DEA) to rank the relative efficiency of origin–destination pairs. Results…	This study analyzes the efficiency of destination accessibility from various tourism origin countries, employing Data Envelopment Analysis (DEA) to assess the relative performance of different countries in facilitating tourist arrivals. Accessibility, encompassing factors such as transportation infrastructure, visa policies, and travel costs, is a crucial determinant of tourism destination compet…	Accessibility is a critical factor shaping tourism flows and industry performance. Nevertheless, existing measures often overlook the integrated accessibility of various tourism sectors and rarely focus on tourism-origin countries’ perspectives. This study uses network data envelopment analysis and social network analysis to explore potential accessibility improvements among 32 origin countries v…	The level of accessibility significantly impacts regional tourism flow and the overall performance of the global tourism industry. However, the tourism industry is multifaceted, and traditional accessibility measures often fail to fully capture the simultaneous accessibility of various destinations. Moreover, analyses often lack a focus on the perspective of tourism origin countries. This study i…
11	ACM Computing Surveys	53	2021	Technology & Engineering	Australia	Native	https://doi.org/10.1145/3403955	Application Management in Fog Computing Environments: A Taxonomy, Review and Future Directions	The Internet of Things (IoT) paradigm is being rapidly adopted for the creation of smart environments in various domains. The IoT-enabled cyber-physical systems associated with smart city, healthcare, Industry 4.0 and Agtech handle a huge volume of data and require data processing services from different types of applications in real time. The Cloud-centric execution of IoT applications barely me…	This article surveys the state of the art in application management within fog computing environments. Beginning with a taxonomy that categorizes existing approaches by architectural layering, resource orchestration, and workload scheduling strategies, the review examines how fog infrastructures bring computation and storage closer to end devices. It highlights key challenges such as network hete…	Fog computing extends cloud computing capabilities to the edge of the network, enabling low-latency and context-aware applications. This survey provides a comprehensive overview of application management in fog computing environments. We propose a taxonomy that categorizes existing approaches based on key aspects such as application placement, resource allocation, scheduling, and fault tolerance.…	The Internet of Things (IoT) paradigm has spurred the development of smart environments across various domains, including smart cities, healthcare, Industry 4.0, and agriculture. These IoT-enabled cyber-physical systems generate vast volumes of data and require real-time processing from diverse applications. Traditional Cloud-centric approaches often fail to meet strict latency requirements, as C…	The Internet of Things (IoT) is rapidly transforming various domains, enabling the creation of smart environments. IoT-enabled cyber-physical systems in areas like smart cities, healthcare, Industry 4.0, and Agtech generate massive amounts of data and require real-time data processing from diverse applications. Cloud-centric execution of IoT applications often struggles to meet these demands due …
12	PeerJ Computer Science	8	2021	Technology & Engineering	Japan	Non-Native	https://doi.org/10.7717/peerj-cs.679	Approximate spectral clustering using both reference vectors and topology of the network generated by growing neural gas	Spectral clustering (SC) is one of the most popular clustering methods and often outperforms traditional clustering methods. SC uses the eigenvectors of a Laplacian matrix calculated from a similarity matrix of a dataset. SC has serious drawbacks: the significant increases in the time complexity derived from the computation of eigenvectors and the memory space complexity to store the similarity m…	This study introduces a hybrid approach for approximate spectral clustering by leveraging reference vectors generated through the Growing Neural Gas (GNG) algorithm, alongside the underlying network topology. GNG adaptively learns representative “neurons” in high-dimensional data, capturing both local density variations and manifold structure. We enhance these reference vectors with topological i…	Spectral clustering is a powerful technique for identifying clusters in complex datasets. This paper proposes a novel approximate spectral clustering algorithm that leverages both reference vectors and the topological structure of a network generated by Growing Neural Gas (GNG). GNG is an unsupervised learning algorithm that adapts to the underlying data distribution, creating a network that refl…	Spectral clustering (SC) is a powerful method that outperforms traditional clustering approaches but suffers from high computational complexity due to the need for eigenvector calculations and large memory requirements to store a similarity matrix. To overcome these limitations, this paper introduces an approximate spectral clustering (ASC) method that leverages the growing neural gas (GNG) netwo…	Spectral clustering (SC) is a widely used clustering method that often surpasses traditional methods in performance. SC relies on the eigenvectors of a Laplacian matrix derived from a similarity matrix representing the dataset. However, SC suffers from significant drawbacks, including high time complexity due to eigenvector computation and substantial memory requirements for storing the similarit…
13	PeerJ Computer Science	10	2021	Technology & Engineering	UK	Native	https://doi.org/10.7717/peerj-cs.759	Ask me in your own words: paraphrasing for multitask question answering	Multitask learning has led to significant advances in Natural Language Processing, including the decaNLP benchmark where question answering is used to frame 10 natural language understanding tasks in a single model. In this work we show how models trained to solve decaNLP fail with simple paraphrasing of the question. We contribute a crowd-sourced corpus of paraphrased questions (PQ-decaNLP), ann…	In this paper, we propose a multitask framework that integrates paraphrasing with question answering (QA) to improve both fluency and answer accuracy. Many QA systems struggle when faced with input questions that deviate from expected phrasing, syntax, or vocabulary. Our approach trains a paraphraser to transform user queries into more canonical forms before passing them to a QA model. Conversely…	This paper explores the use of paraphrasing to enhance the performance of multitask question answering (QA) systems. We propose a novel framework that leverages paraphrasing to improve both question understanding and answer selection. The framework first generates paraphrases of the input question, capturing different linguistic variations and potentially uncovering implicit information. These pa…	Multitask learning has driven significant progress in NLP tasks, as exemplified by the decaNLP benchmark, which uses question answering to unify ten different natural language understanding tasks. Despite these advances, we find that state-of-the-art models often fail when given paraphrased versions of the same questions. To investigate this, we present PQ-decaNLP, a crowdsourced collection of pa…	Multitask learning has yielded significant advancements in Natural Language Processing, exemplified by the decaNLP benchmark, where ten natural language understanding tasks are framed as question-answering problems within a single model. However, this work reveals that models trained on decaNLP are brittle to simple paraphrases of the input question. We introduce a new crowd-sourced corpus of par…
14	IEEE Access	9	2021	Technology & Engineering	USA	Native	https://doi.org/10.1109/ACCESS.2021.3070320	Automated Segmental Analysis of Fully Quantitative Myocardial Blood Flow Maps by First-Pass Perfusion Cardiovascular Magnetic Resonance	First pass gadolinium-enhanced cardiovascular magnetic resonance (CMR) perfusion imaging allows fully quantitative pixel-wise myocardial blood flow (MBF) assessment, with proven diagnostic value for coronary artery disease. Segmental analysis requires manual segmentation of the myocardium. This work presents a fully automatic method of segmenting the left ventricular myocardium from MBF pixel map…	This paper presents an automated framework for performing segmental analysis of quantitative myocardial blood flow (MBF) maps derived from first-pass perfusion cardiovascular magnetic resonance (CMR). The proposed system addresses the growing need for efficient, reproducible tools in cardiac diagnostics, particularly for detecting ischemic heart disease and assessing coronary microvascular functi…	This study presents an automated method for segmental analysis of fully quantitative myocardial blood flow (MBF) maps derived from first-pass perfusion cardiovascular magnetic resonance (CMR). Quantitative MBF maps offer improved diagnostic accuracy for coronary artery disease compared to qualitative or semi-quantitative methods. Our approach leverages a standardized 17-segment model of the left …	Gadolinium-enhanced first-pass cardiovascular magnetic resonance (CMR) imaging facilitates pixel-wise myocardial blood flow (MBF) mapping and provides proven diagnostic utility for coronary artery disease. However, segmental analysis typically requires manual labeling of the left ventricular myocardium. In this paper, we propose a fully automated pipeline for segmenting MBF pixel maps and dividin…	First-pass gadolinium-enhanced cardiovascular magnetic resonance (CMR) perfusion imaging enables fully quantitative, pixel-wise myocardial blood flow (MBF) assessment, which has proven diagnostic value for coronary artery disease. However, segmental analysis typically requires manual segmentation of the myocardium. This paper presents a fully automatic method for segmenting the left ventricular m…
15	International Sociology	36	2021	Social Sciences	China	Non-Native	https://doi-org.proxy.library.stonybrook.edu/10.1177/0268580921994502	Between tradition and modernity: Emotional changes and expressions of Chinese society	This article attempts to use emotion as the core concept to explore the historical pedigree of China. Chinese culture has always attached great importance to emotion. Traditional Chinese rule was highly dependent on notions of human kindness and compassion. Since the encounter with the Western world, the Chinese revolution gave birth to a unique emotional mode, and this had a great impact on the …	This article examines how processes of social change and modernization have impacted emotional expressions in contemporary Chinese society. Drawing on ethnographic fieldwork, media analysis, and historical scholarship, the research investigates how family structures, urbanization, market economies, and global cultural flows influence emotional norms and practices. It highlights the shifting bound…	This article investigates the transformation of emotional norms and expressions in contemporary Chinese society, situated within the broader context of rapid modernization and social change. We explore how traditional Confucian values, which emphasized emotional restraint and social harmony, are being renegotiated and reinterpreted in the face of increasing individualism, marketization, and globa…	This article employs emotion as a central analytical lens to trace the historical shifts in China’s cultural landscape. Chinese society has historically placed high value on emotion, reflected in its traditional governance founded on human kindness and compassion. With the onset of interactions with the Western world, a revolutionary emotional mode emerged, substantially influencing social change…	This article explores the historical trajectory of China through the lens of emotion, using it as a central concept for understanding social change. Chinese culture has traditionally placed great emphasis on emotions, with traditional governance relying heavily on concepts like human kindness and compassion. The encounter with the Western world and the subsequent Chinese revolution gave rise to a…
16	Education and Information Technologies	26	2021	Interdisciplinary	USA	Native	https://doi.org/10.1007/s10639-021-10516-0	Beyond Bricks and Mortar: The efficacy of online learning and community-building at College Park Academy during the COVID-19 pandemic	In March 2020, COVID-19 appeared in the State of Maryland, resulting in strict stay-at-home orders and the shutting down of physical business operations. These restrictions directly impacted College Park Academy (CPA), a public charter middle and high school in Prince George’s County, MD that typically follows a hybrid approach to in-person and online instruction. The purpose of this qualitative …	This study evaluates the effectiveness of fully online learning and community-building strategies at College Park Academy, a secondary school that transitioned from traditional classrooms to a digital environment during the COVID-19 pandemic. Employing a mixed-methods design that included surveys, focus groups, and academic performance records, we examined how students adapted academically and so…	The COVID-19 pandemic forced a rapid shift to online learning, raising questions about its effectiveness in maintaining academic rigor and fostering a sense of community. This case study examines the experiences of College Park Academy, a public charter school, during its transition to fully online learning. The study analyzes quantitative data, including student performance metrics and engagemen…	In March 2020, COVID-19 led to severe restrictions in Maryland, including the closure of physical venues. College Park Academy (CPA), a public charter middle and high school in Prince George’s County, typically employs a hybrid model combining in-person and online instruction. This qualitative study explores CPA’s shift to fully online distance learning amid emergency remote teaching. Using inter…	In March 2020, the emergence of COVID-19 in Maryland resulted in strict stay-at-home orders and the closure of physical business operations. These restrictions directly impacted College Park Academy (CPA), a public charter middle and high school in Prince George's County, MD, that typically utilizes a hybrid approach to instruction. This qualitative study examined CPA's transition to fully online…
17	IEEE Access	9	2021	Technology & Engineering	Australia	Native	https://doi.org/10.1109/ACCESS.2021.3087780	Bluetooth Signal Attenuation Analysis in Human Body Tissue Analogues	Wireless communications for ingestible and implantable medical device applications are integral for the embedded systems employed to these ends. The Bluetooth protocol is of major interest given its ubiquitous nature in consumer electronic devices. Here the effectiveness of Bluetooth in such applications is examined with a custom-designed Bluetooth system. The radio frequency (RF) attenuation tes…	This paper investigates the attenuation characteristics of Bluetooth signals as they propagate through human body tissue analogues, aiming to inform the design and deployment of wearable and implantable medical devices. By constructing tissue-mimicking phantoms composed of gel-like substances that replicate the dielectric properties of human muscle and adipose tissues, we quantify signal loss acr…	This paper investigates the attenuation characteristics of Bluetooth signals in human body tissue analogues. With the increasing use of wearable and implantable medical devices relying on Bluetooth communication, understanding signal propagation through biological tissues is crucial for reliable device operation. We conducted experimental measurements using tissue-mimicking phantoms representing …	Bluetooth communication is critical for ingestible and implantable medical devices due to the widespread availability of consumer electronics. This study examines Bluetooth signal attenuation in several tissue analogues, including water, meat, ballistic gel, and adipose tissue. We tested custom-built Bluetooth systems and measured signal attenuation at different penetration depths. Meat and balli…	Wireless communication is essential for ingestible and implantable medical devices. The Bluetooth protocol is particularly attractive due to its widespread use in consumer electronics. This study examines the effectiveness of Bluetooth for such applications using a custom-designed Bluetooth system. Radio frequency (RF) attenuation was measured in various media, including water, meat, ballistic ge…
18	Computers & Education	161	2021	Interdisciplinary	South Korea	Non-Native	https://doi.org/10.1016/j.compedu.2020.104057	Can an online educational game contribute to developing information literate citizens?	This study began with concerns about mis-/disinformation in the new media environment as we sought ways to combat unreliable information. We developed an online educational game designed to enhance core media and information literacy competencies and to help young adults become information literate citizens. We examined the game's effects on skepticism toward online information and information di…	This study explores whether an online educational game designed to promote information literacy can foster more critical, informed citizens. Using a mixed-methods approach, we administered pre- and post-tests, conducted gameplay analytics, and facilitated interviews with undergraduate participants. Quantitative results indicate significant improvements in the ability to evaluate sources, distingu…	Information literacy is a critical skill in the digital age. This study explores the potential of an online educational game to foster information literacy skills and promote informed citizenship. The game, designed based on established information literacy frameworks, challenges players to evaluate sources, identify bias, and construct evidence-based arguments. A pre-test/post-test design was em…	Growing concerns about mis- and disinformation in today’s media environment underscore the need for effective interventions that promote media and information literacy (MIL). In this study, we developed an online educational game aimed at improving MIL competencies among young adults. We focused on two key competencies: skepticism toward online information and information discernment skills. In a…	This study addresses concerns about mis-/disinformation in the current media landscape by exploring the potential of an online educational game to foster information literacy in young adults. The game was designed to enhance core media and information literacy (MIL) competencies, specifically skepticism toward online information and information discernment skills. In an online experiment, 210 par…
19	SAGE Open	12	2021	Social Sciences	Oman	Non-Native	https://doi-org.proxy.library.stonybrook.edu/10.1177/21582440211061527	Challenges and Professional Development Needs of EMI Lecturers in Omani Higher Education	English Medium Instruction (EMI) has been increasingly used in higher education institutions (HEIs) in the Sultanate of Oman, and the English-taught degree programs have been offered in different disciplines. The adoption of EMI seems to have potential challenges for both teachers and students. While previous EMI studies have attempted to identify and classify these challenges, particularly those…	This qualitative study explores the experiences and professional development needs of English Medium Instruction (EMI) lecturers in Omani higher education institutions. Drawing on semi-structured interviews with 25 lecturers across various disciplines, the research uncovers multiple challenges: linguistic barriers when teaching complex subjects in English, varying levels of student language prepa…	English Medium Instruction (EMI), the use of English to teach academic subjects in non-English speaking contexts, is rapidly expanding globally. This study investigates the challenges faced by EMI lecturers in Omani higher education and identifies their professional development needs. Data were collected through surveys and semi-structured interviews with EMI lecturers working in various discipli…	English Medium Instruction (EMI) is increasingly implemented across higher education institutions in Oman, offering degree programs in various fields taught fully or partly in English. However, the EMI model poses both linguistic and pedagogical challenges for faculty and students. Using qualitative interviews and classroom observations, this study investigates how subject lecturers in EMI progra…	English Medium Instruction (EMI), where academic subjects are taught in English, is increasingly prevalent in higher education institutions (HEIs) in the Sultanate of Oman. English-taught degree programs are now offered across various disciplines. However, the adoption of EMI presents potential challenges for both instructors and students. While previous research has explored these challenges, pa…
20	PeerJ Computer Science	8	2021	Technology & Engineering	Canada	Native	https://doi.org/10.7717/peerj-cs.672	Classification of high-voltage power line structures in low density ALS data acquired over broad non-urban areas	Airborne laser scanning (ALS) has gained importance over recent decades for multiple uses related to the cartography of landscapes. Processing ALS data over large areas for forest resource estimation and ecological assessments requires efficient algorithms to filter out some points from the raw data and remove human-made structures that would otherwise be mistaken for natural objects. In this pap…	This paper addresses the challenge of classifying high-voltage power line structures using low-density airborne laser scanning (ALS) data from broad, non-urban regions. Traditional classification approaches often struggle with sparse point clouds and noise introduced by vegetation or terrain variations. We present a feature-based method that leverages geometric attributes, spatial relationships, …	Accurate and efficient classification of high-voltage power line structures is crucial for infrastructure management and safety monitoring. This paper presents a method for classifying power line structures, such as towers and poles, from low-density Airborne Laser Scanning (ALS) data acquired over broad non-urban areas. Unlike high-density ALS data, low-density data presents challenges due to sp…	Airborne laser scanning (ALS) is widely used to map broad landscapes, but its low-density point clouds can result in difficulty distinguishing human-made objects from natural ones. In this study, we present an algorithm tailored to detect and remove high-voltage power line structures—transmission towers, conductor wires and earth wires—from low-density ALS data (2.5 to 13 points/m^2^). This algor…	Airborne laser scanning (ALS) has become increasingly important in recent decades for various applications related to landscape cartography. Processing ALS data over large areas for forest resource estimation and ecological assessments requires efficient algorithms to filter raw data and remove human-made structures that might otherwise be misidentified as natural objects. This paper presents an …
21	Computers & Education	172	2021	Interdisciplinary	Brazil	Non-Native	https://doi.org/10.1016/j.compedu.2021.104241	Contrasting levels of student engagement in blended and non-blended learning scenarios	The aim of this study is to contrast levels of student engagement in blended and non-blended learning scenarios. The theoretical framework addresses core elements for the implementation of blended learning scenarios and discusses their impacts on student engagement. A design based on the within-subject experimental model was utilized with a sample of 92 tenth grade students from four different gr…	This study compares student engagement outcomes in blended learning environments, which integrate online and face-to-face elements, with those in traditional, non-blended courses. We employed a mixed-methods approach, collecting quantitative data (engagement surveys, learning analytics) and qualitative reflections (focus groups, open-ended surveys) from undergraduate participants. Results indicat…	Blended learning, combining online and face-to-face instruction, is increasingly prevalent in educational settings. This study investigates the differences in student engagement levels between blended and non-blended learning scenarios. A quasi-experimental design was employed, comparing student engagement in courses delivered through a blended format versus traditional, fully face-to-face instru…	This study contrasts student engagement in blended versus traditional lecture-based learning scenarios. Using a theoretical framework that emphasizes core elements of blended learning implementation, we explored its impact on student engagement in a within-subject experimental design. Ninety-two tenth-grade students from four different groups in a public secondary school in Northeast Brazil parti…	This study contrasts student engagement levels in blended and non-blended learning scenarios. The theoretical framework outlines core elements for implementing blended learning and discusses their potential impact on student engagement. Employing a within-subject experimental design, the study involved 92 tenth-grade students from four different groups at a public secondary school in Northeast Br…
22	ACM Computing Surveys	53	2021	Technology & Engineering	Jordan	Non-Native	https://doi.org/10.1145/3403951	Density-based Algorithms for Big Data Clustering Using MapReduce Framework: A Comprehensive Study	Clustering is used to extract hidden patterns and similar groups from data. Therefore, clustering as a method of unsupervised learning is a crucial technique for big data analysis owing to the massive number of unlabeled objects involved. Density-based algorithms have attracted research interest, because they help to better understand complex patterns in spatial datasets that contain information …	This paper provides an exhaustive review of density-based clustering algorithms tailored for large-scale datasets processed in MapReduce environments. It begins by introducing the fundamental concepts of density-based clustering, focusing on popular methods like DBSCAN, OPTICS, and their variants. The study then systematically explores how these algorithms have been adapted or redesigned for dist…	Density-based clustering algorithms are powerful tools for discovering clusters of arbitrary shapes in large datasets. This survey provides a comprehensive overview of density-based clustering algorithms designed for big data analytics using the MapReduce framework. We categorize existing algorithms based on their core density estimation techniques and cluster formation strategies. The paper anal…	Clustering is an essential technique in unsupervised learning, employed to discover patterns and group similar objects within a dataset. It is particularly valuable for big data analysis, where vast, unlabeled datasets pose significant challenges. Density-based clustering methods have gained traction for their ability to handle spatial data with co-located object information and to uncover comple…	Clustering, an unsupervised learning technique, plays a vital role in extracting hidden patterns and identifying similar groups within data. Its importance is amplified in the context of big data analysis, given the vast number of unlabeled objects involved. Density-based algorithms have emerged as a powerful tool for understanding complex patterns, particularly in spatial datasets where informat…
23	IEEE Access	9	2021	Technology & Engineering	South Korea	Non-Native	https://doi.org/10.1109/ACCESS.2021.3138221	Design and Implementation of 5.8 GHz RF Wireless Power Transfer System	In this paper, we present a 5.8 GHz radio-frequency (RF) wireless power transfer (WPT) system that consists of 64 transmit antennas and 16 receive antennas. Unlike the inductive or resonant coupling-based near-field WPT, RF WPT has a great advantage in powering low-power internet of things (IoT) devices with its capability of long-range wireless power transfer. We also propose a beam scanning alg…	This paper presents the design, simulation, and experimental validation of a 5.8 GHz radio-frequency (RF) wireless power transfer (WPT) system. Focusing on point-to-point configurations, the approach combines a high-efficiency power amplifier, a compact receiving rectenna, and a directional transmitting antenna for optimized energy conversion. A key innovation lies in precise impedance matching a…	This paper presents the design and implementation of a 5.8 GHz RF wireless power transfer (WPT) system. Operating at a higher frequency than traditional WPT systems offers potential advantages in terms of smaller antenna size and higher power transfer efficiency over short distances. The proposed system utilizes a Class-E power amplifier for efficient power generation and a rectifying antenna (re…	This paper presents a 5.8 GHz radio-frequency (RF) wireless power transfer (WPT) system composed of 64 transmit antennas and 16 receive antennas, suitable for powering low-power Internet of Things (IoT) devices at long distances. Unlike inductive or resonant coupling near-field approaches, RF WPT supports extended range. We further propose a beam scanning algorithm that adapts to both the radiati…	This paper presents a 5.8 GHz radio-frequency (RF) wireless power transfer (WPT) system comprising 64 transmit antennas and 16 receive antennas. Unlike near-field WPT methods based on inductive or resonant coupling, RF WPT offers the advantage of long-range power transfer, making it suitable for powering low-power Internet of Things (IoT) devices. We also propose a novel beam scanning algorithm t…
24	Education and Information Technologies	26	2021	Interdisciplinary	UK	Native	https://doi.org/10.1007/s10639-021-10577-1	Developing student connectedness under remote learning using digital resources: A systematic review	Online learning is negatively associated with student connectedness. Due to the COVID-19 pandemic, Higher Education (HE) institutions have pivoted to blended and online learning. Subsequently, HE institutions have seen a shift in student connectedness resulting in loneliness, isolation, social and psychological distance. Consequently, it is essential for teacher practitioners to respond with inno…	This systematic review examines how digital resources have been employed to foster student connectedness in remote learning contexts, drawing on studies published between 2010 and 2020 (N=XX). We synthesized findings across various educational levels and platforms, including learning management systems, collaborative tools, synchronous video conferencing, and social media integration. The review …	Maintaining student connectedness, a crucial factor for academic success and well-being, is particularly challenging in remote learning environments. This systematic review examines the literature on the use of digital resources to foster student connectedness in remote learning contexts. The review analyzes empirical studies published between 2015 and 2023, focusing on interventions that utilize…	Higher Education (HE) institutions worldwide have shifted toward blended and online learning, a trend accelerated by the COVID-19 pandemic. However, online learning has been negatively associated with feelings of loneliness, isolation, and decreased student connectedness. This systematic review investigates how digital learning resources can be designed to foster student connectedness. Seventeen …	Online learning has been shown to negatively impact student connectedness. The COVID-19 pandemic forced higher education (HE) institutions to rapidly transition to blended and online learning models, resulting in a shift in student connectedness characterized by increased loneliness, isolation, and social and psychological distance. Therefore, it is crucial for educators to implement innovative d…
25	Sociology	55	2021	Social Sciences	Australia	Native	https://doi-org.proxy.library.stonybrook.edu/10.1177/0038038520975587	Digital Technology and Older People: Towards a Sociological Approach to Technology Adoption in Later Life	Despite increasing social pressure to use new digital technologies, older people’s adoption of them remains below other age groups. This article contributes a sociological dimension to exploring what facilitates learning and using digital technology in later life. We focus on the understudied group of older people who are frail, living in care homes and most likely to be digitally excluded or res…	This article proposes a sociological perspective on digital technology adoption among older adults, challenging dominant narratives that cast seniors as uniformly resistant or deficient users. Drawing on interviews, focus groups, and secondary analysis of gerontological studies, it examines how social inequalities, cultural norms, and personal life trajectories shape older adults’ engagements wit…	This paper argues for a more nuanced sociological approach to understanding the relationship between digital technology and older people. While research on the "digital divide" often focuses on access and skills, it frequently overlooks the broader social context that shapes older adults' engagement with technology. We propose a framework that considers the interplay of individual agency, social …	Although societal pressures increasingly push older adults to use new digital tools, their uptake lags behind that of younger populations. This article contributes a sociological perspective on what enables or hinders older people’s technology learning and usage, focusing on those who are frail, live in care homes, and are most susceptible to digital exclusion. Drawing on data from a longitudinal…	Despite increasing societal pressure to embrace new digital technologies, older adults' adoption rates remain lower than other age groups. This article contributes a sociological perspective to understanding the factors that facilitate or hinder the learning and use of digital technology in later life. The study focuses on a particularly under-researched group: frail older adults living in care h…
26	Computers & Education	160	2021	Interdisciplinary	USA	Native	https://doi.org/10.1016/j.compedu.2020.104043	Effectiveness of digital games in producing environmentally friendly attitudes and behaviors: A mixed methods study	Awareness of environmental sustainability issues alone is not enough. Environmental Sustainability Education (ESE) should produce changes in attitude and encourage lifelong behaviors. However, behavioral changes are curtailed by constraints and negative perceptions, necessitating the use of persuasive pedagogical tools in ESE. Digital game-based learning (DGBL) environments can provide cognitive …	This study examines whether digital games can nurture environmentally friendly attitudes and encourage sustainable behaviors among learners. Employing a mixed-methods design, we collected quantitative data (pre- and post-tests on environmental knowledge and intention scales) and qualitative evidence (focus groups, game diaries) from a cohort of undergraduate students who played a custom-designed …	This study investigates the effectiveness of digital games in fostering pro-environmental attitudes and behaviors. Using a mixed-methods approach, we assess the impact of a specifically designed environmental-themed game on players' environmental awareness, attitudes, and reported behaviors. Quantitative data were collected through pre- and post-game surveys, measuring changes in environmental kn…	Merely raising awareness of environmental sustainability is insufficient to promote pro-environmental attitudes and sustained behaviors. Because negative perceptions and real-world constraints can deter behavioral changes, persuasive pedagogical tools such as digital game-based learning (DGBL) are increasingly important in Environmental Sustainability Education (ESE). This mixed methods study exa…	Simply raising awareness of environmental sustainability issues is insufficient; Environmental Sustainability Education (ESE) must also foster attitudinal changes and encourage lifelong pro-environmental behaviors. However, behavioral change is often hindered by constraints and negative perceptions, highlighting the need for persuasive pedagogical tools in ESE. Digital game-based learning (DGBL) …
27	Computers & Education	173	2021	Interdisciplinary	China	Non-Native	https://doi.org/10.1016/j.compedu.2021.104293	Effects of a concept mapping-based two-tier test strategy on students’ digital game-based learning performances and behavioral patterns	This study explored the effects of a Concept Mapping-based Two-tier Test Gaming (CM-TTG) approach on learning achievement. Specifically, the two-tier test was employed as a learning diagnosis tool, and concept maps were utilized as the learning strategies to improve the students' learning achievement. To investigate the effectiveness of the proposed approach, a quasi-experimental design was appli…	This study investigates how integrating a concept mapping-based two-tier test strategy into digital game-based learning environments affects students’ learning outcomes and engagement patterns. We employed a quasi-experimental design, comparing students who completed concept mapping-enhanced two-tier tests to those using conventional single-tier assessments within the same game-based platform. Qu…	This research explores the integration of a concept mapping-based two-tier test strategy within a digital game-based learning (DGBL) environment to enhance student learning and understand their behavioral patterns. The two-tier testing approach involved students first answering multiple-choice questions and then constructing concept maps to justify their selections. A quasi-experimental design wa…	This study investigated how a Concept Mapping-based Two-tier Test Gaming (CM-TTG) approach affected learning outcomes in ninth-grade students. The two-tier test served as a diagnostic tool, while concept maps were employed as a strategy to bolster learning achievement. A quasi-experimental design compared an experimental group using CM-TTG with a control group that employed a conventional two-tie…	This study investigated the impact of a Concept Mapping-based Two-tier Test Gaming (CM-TTG) approach on learning achievement within a digital game-based learning environment. The two-tier test served as a diagnostic tool, while concept mapping was employed as a learning strategy to enhance student performance. A quasi-experimental design was used to compare the learning achievement, motivation, f…
28	IEEE Access	9	2021	Technology & Engineering	New Zealand	Native	https://doi.org/10.1109/ACCESS.2021.3062364	Electromyography-Based Decoding of Dexterous, In-Hand Manipulation of Objects: Comparing Task Execution in Real World and Virtual Reality	The increased use of Virtual and Augmented Reality based systems necessitates the development of more intuitive and unobtrusive means of interfacing. Over the last years, Electromyography (EMG) based interfaces have been employed for interaction with robotic and computer applications, but no studies have been carried out to investigate the continuous decoding of the effects of human motion (e.g.,…	This paper investigates the feasibility and accuracy of electromyography (EMG)-based decoding methods for capturing dexterous, in-hand object manipulation in both real-world and virtual reality (VR) settings. By recording high-density surface EMG signals from the forearm, the proposed system classifies complex finger movements such as object reorientation, pinch grasp, and fine manipulations. Exp…	This study investigates the feasibility of decoding dexterous, in-hand manipulation of objects using surface electromyography (sEMG) signals, comparing task execution in both real-world and virtual reality (VR) environments. Developing intuitive and natural control interfaces for prosthetic hands and robotic systems remains a significant challenge. We recorded sEMG signals from participants while…	Virtual and Augmented Reality systems increasingly demand natural, unobtrusive human–computer interaction methods. Although electromyography (EMG) has been applied to control robotic and computing interfaces, the continuous decoding of object motion during dexterous manipulation has not been systematically compared between real and virtual contexts. In this study, we collect EMG signals from 16 m…	The increasing use of Virtual and Augmented Reality systems demands more intuitive and unobtrusive interaction methods. Electromyography (EMG)-based interfaces have been used for interacting with robotic and computer applications. However, no studies have investigated the continuous decoding of the effects of human motion (e.g., manipulated object behavior) in both real and virtual environments. …
29	Computers & Education	168	2021	Interdisciplinary	USA	Native	https://doi.org/10.1016/j.compedu.2021.104208	Elementary teachers’ perceptions of automated feedback and automated scoring: Transforming the teaching and learning of writing using automated writing evaluation	The present study used a focus group methodology to qualitatively explore elementary writing teachers' attitudes and experiences using an automated writing evaluation (AWE) system called MI Write as part of a districtwide implementation of MI Write in Grades 3–5 in 14 elementary schools. We used activity theory as a theoretical framework to answer the following research questions: In what ways do…	This study explores elementary teachers’ perceptions of automated writing evaluation (AWE) tools, focusing on how automated feedback and scoring influence writing instruction and student learning. Through surveys and interviews with practicing teachers, we investigated their beliefs, reservations, and aspirations regarding AWE integration. Findings indicate that teachers appreciate AWE’s potentia…	Automated Writing Evaluation (AWE) systems are increasingly being adopted in educational settings. This study investigates elementary teachers' perceptions of using an AWE system that provides automated feedback and scoring on student writing. A qualitative approach was employed, involving semi-structured interviews with teachers who had integrated the AWE system into their writing instruction. T…	This study employed focus groups to explore elementary writing teachers’ perceptions of using an automated writing evaluation (AWE) system, MI Write, as part of a districtwide implementation in Grades 3–5 across 14 schools. Framed by activity theory, we addressed two research questions: (1) How do teachers perceive that AWE mediates their own and their students’ activities in the writing classroo…	This study employed a focus group methodology to explore elementary writing teachers' attitudes and experiences with an automated writing evaluation (AWE) system called MI Write. The AWE system was implemented district-wide in grades 3-5 across 14 elementary schools. Using activity theory as a theoretical framework, the study addressed two primary research questions: How do teachers perceive AWE …
30	International Sociology	36	2021	Social Sciences	Argentina	Non-Native	https://doi-org.proxy.library.stonybrook.edu/10.1177/0268580921994515	Emotions and politics of sensibilities in Latin America	The social sciences in Latin America have always had a special connection with the study and analysis of the place of emotions in the social structuration processes. The aim of this article is to offer a synthetic exposition of some inquiries about emotions and the politics of sensibilities in Latin America, emphasizing those that are being felt in the context of the COVID-19 pandemic. To achieve…	This article examines how emotions shape political sensibilities and social transformations in contemporary Latin America. Drawing on ethnographic fieldwork, historical analysis, and comparative case studies, it explores how emotional repertoires—expressed in everyday encounters, grassroots activism, and public discourses—inform democratic participation, social movements, and governance. The stud…	This article explores the intricate relationship between emotions and politics in contemporary Latin America, focusing on the concept of "politics of sensibilities." We argue that emotions are not merely individual, psychological phenomena but are deeply embedded in social and political structures, shaping collective identities and driving political action. Drawing on a range of case studies from…	Latin American social sciences have long highlighted the role of emotions in shaping social structures and processes. This article offers a concise overview of studies on emotions and the politics of sensibilities in Latin America, with particular attention to those affecting the region during the COVID-19 pandemic. First, we lay out the theoretical and methodological foundations that inform our …	Latin American social sciences have long been interested in the role of emotions in shaping social structures. This article provides a synthetic overview of research on emotions and the "politics of sensibilities" – that is, how emotions are managed, expressed, and used politically – in Latin America, with a particular focus on the context of the COVID-19 pandemic. The analysis is guided by a mul…
31	International Sociology	36	2021	Social Sciences	UK	Native	https://doi-org.proxy.library.stonybrook.edu/10.1177/0268580921995301	Emotions in Aotearoa New Zealand: Reflexive emotionalisation in a colonised context	Reflexive emotionalisation means increased thinking about and acting on emotional experiences in response to major changes to social life, such as those accompanying colonisation. This article explains and develops this novel concept, assessing its usefulness through an exploratory assessment of reflexive emotionalisation in the formation of Aotearoa New Zealand as a colonised settler state. It i…	This article investigates the interplay between emotions, colonial legacies, and social identities in Aotearoa New Zealand. It focuses on how Māori and non-Māori communities reflexively engage in emotionalisation processes—articulating, negotiating, and recalibrating emotional norms—to address historical injustices and cultural tensions. Drawing on interviews, archival material, and policy analys…	This paper examines the role of emotions in shaping social life and identity in Aotearoa New Zealand, focusing on the concept of "reflexive emotionalisation" within a colonised context. We argue that colonisation has profoundly impacted the emotional landscape of Aotearoa, creating unique patterns of emotional expression and regulation. Drawing on historical and contemporary examples, we analyze …	This article introduces the concept of reflexive emotionalisation—heightened reflection on and engagement with emotional experiences following transformative social changes—and examines its relevance to the formation of Aotearoa New Zealand as a colonised settler state. Focusing on how emotions shaped interactions between Māori and settlers, we illustrate the differing “feeling rules” at play and…	Reflexive emotionalisation refers to the increased awareness of and action upon emotional experiences in response to significant social changes, such as those brought about by colonization. This article introduces and develops this novel concept, exploring its usefulness through an examination of its role in the formation of Aotearoa New Zealand as a colonized settler state. The central argument …
32	PeerJ Computer Science	12	2021	Technology & Engineering	Sudan	Non-Native	https://doi.org/10.7717/peerj-cs.812	Enhanced Serpent algorithm using Lorenz 96 Chaos-based block key generation and parallel computing for RGB image encryption	This paper presents a new approach to enhance the security and performance of the Serpent algorithm. The main concepts of this approach is to generate a sub key for each block using Lorenz 96 chaos and then run the process of encryption and decryption in ECB parallel mode. The proposed method has been implemented in Java, openjdk version “11.0.11”; and for the analysis of the tested RGB images, P…	This study presents an improved Serpent encryption scheme for color image security, combining the Lorenz 96 chaotic system for block key generation with parallel computing optimizations. The Lorenz 96 system introduces high sensitivity to initial conditions, ensuring complex and unpredictable keys. We integrate these chaotic keys into a modified Serpent round structure tailored to handle RGB chan…	This paper presents an enhanced version of the Serpent block cipher algorithm, incorporating Lorenz 96 chaos-based key generation and parallel computing techniques for efficient and secure RGB image encryption. The proposed algorithm, called Enhanced Serpent, leverages the chaotic properties of the Lorenz 96 system to generate strong and unpredictable block keys, enhancing the security of the enc…	This paper proposes an improved version of the Serpent encryption algorithm. The approach employs Lorenz 96 chaos to generate sub-keys for each block and uses parallel encryption/decryption in ECB mode to boost performance. We implemented the method using Java OpenJDK 11 for encryption and decryption, and Python 3.6 for analyzing RGB images. Experimental evaluations on common metrics demonstrate …	This paper introduces a novel approach to enhance the security and performance of the Serpent algorithm for RGB image encryption. The core concepts are: (1) generating a unique subkey for each block using the Lorenz 96 chaotic system, and (2) performing encryption and decryption in parallel using Electronic Codebook (ECB) mode. The proposed method was implemented in Java (openjdk version "11.0.11…
33	International Sociology	36	2021	Social Sciences	USA	Native	https://doi-org.proxy.library.stonybrook.edu/10.1177/02685809211057482	Films at the fault line of ‘deep’ and ‘bright’ greens in the environmental movement	In this article, I review two films challenging the technological solutions and assumptions of ‘bright green’ environmentalism, Planet of the Humans and Bright Green Lies. I explain the ways these films showcase a ‘deep green’ challenge to what is charged as magical thinking in proposals for renewable energy transition. I summarize how filmmakers explore evidence that calls into question the pote…	This article explores the tensions between “deep” and “bright” green ideologies in the global environmental movement as represented in documentary and feature films. Drawing on film analysis, participant observation at environmental film festivals, and interviews with activists, the study shows how visual narratives both construct and contest environmental identities and strategies. Deep greens a…	This article examines the role of documentary films in shaping and reflecting the internal divisions within the environmental movement, particularly the tension between "deep" and "bright" green ideologies. Deep ecology emphasizes the intrinsic value of nature and advocates for radical social and economic change, while bright green perspectives focus on technological solutions and market-based me…	In this article, I examine two films—Planet of the Humans and Bright Green Lies—that offer a “deep green” critique of the “bright green” ethos, which envisions technological innovation as the primary path to sustainable energy. Both films argue that reliance on renewables-based industrial expansion risks perpetuating harmful ecological practices, pointing instead to the biological limits of growt…	This article reviews two films, Planet of the Humans and Bright Green Lies, which challenge the technological solutions and assumptions often promoted by "bright green" environmentalism – an approach that emphasizes technological innovation and market-based solutions. The films present a "deep green" perspective, which critiques the "magical thinking" inherent in many proposals for a renewable en…
34	British Journal of Educational Technology	52	2020	Interdisciplinary	UK	Native	https://doi.org/10.1111/bjet.13061	Finding the voice of students engaging in online alternative provision via digital data collection methods	The number of students accessing Alternative Provision (AP) in the UK is growing and the ways in which such provision is facilitated is evolving with the use of EdTech. However, there is very little evidence of such provisions being evaluated in terms of their educational impact nor regarding the way in which students engage with them. This results in the voices of students participating in AP be…	This research explores how digital data collection methods can uncover the perspectives, experiences, and needs of students participating in online alternative provision programs. Using a mixed-methods design that integrates online interviews, virtual focus groups, and asynchronous digital diaries, the study reveals how students articulate their challenges, preferences, and motivations when learn…	Alternative provision (AP) caters to students who are unable to attend mainstream schools, often facing significant educational and social challenges. This study explores the experiences of students in online AP, focusing on their perspectives and voices. Recognizing the difficulty in accessing this vulnerable population, we employed innovative digital data collection methods, including online su…	The number of students accessing Alternative Provision (AP) in the United Kingdom is growing, while the use of educational technology (EdTech) is expanding the ways such provision is delivered. Despite these developments, limited evidence exists to evaluate AP’s educational impact or to understand how students engage with it. Consequently, students accessing AP are often further marginalized by a…	The number of students accessing Alternative Provision (AP) in the UK is increasing, and the use of educational technology (EdTech) is transforming its delivery. However, there is a scarcity of research evaluating the educational impact of such provisions or understanding how students engage with them. Consequently, the voices of students in AP, already marginalized by being outside mainstream ed…
35	Sociology	55	2021	Social Sciences	Turkey	Non-Native	https://doi-org.proxy.library.stonybrook.edu/10.1177/0038038521998930	Flexible Selves in Flexible Times? Yoga and Neoliberal Subjectivities in Istanbul	This article adds to contemporary analyses of neoliberal subjectivities by focusing on middle-class yoga practitioners in Istanbul, Turkey. Drawing on in-depth interviews, it questions the dominant interpretation of yoga as a form of neoliberal governance and suggests that within the nexus of neoliberal globalisation, autocratisation and precarisation, practices that are often labeled ‘lifestyle …	This article examines the rise of yoga as a lifestyle practice in Istanbul, illuminating the interplay between neoliberal transformations, self-optimization discourses, and new forms of subjectivity. Drawing on participant observation in yoga studios, in-depth interviews with practitioners, and analysis of social media narratives, it reveals how yoga is framed as a pathway to holistic well-being …	This article examines the growing popularity of yoga in Istanbul, Turkey, within the context of neoliberal transformations and their impact on individual subjectivities. Drawing on ethnographic research conducted in yoga studios and interviews with practitioners, we explore how yoga is framed and practiced as a technology of the self, contributing to the cultivation of "flexible selves" deemed su…	This article explores how middle-class yoga practitioners in Istanbul navigate neoliberal subjectivities in an environment shaped by globalization, autocratization, and precarious employment. Challenging the dominant framing of yoga as a mechanism of neoliberal self-governance, the study draws on in-depth interviews to show that activities often labeled as “lifestyle consumption” can also provide…	This article contributes to contemporary analyses of "neoliberal subjectivities" – the ways in which individuals internalize and embody the values and norms of neoliberalism, such as self-reliance and entrepreneurialism – by focusing on middle-class yoga practitioners in Istanbul, Turkey. Drawing on in-depth interviews, the study challenges the dominant interpretation of yoga as simply a tool of …
36	Education and Information Technologies	26	2020	Interdisciplinary	Indonesia	Non-Native	https://doi.org/10.1007/s10639-020-10334-w	Fun first, useful later: Mobile learning acceptance among secondary school students in Indonesia	As mobile devices become more ubiquitous, the benefits of mobile learning (m-learning) can be a great opportunity for educating a vast populace, especially in developing countries. Acceptance of m-learning by individuals is critical for these nations while aiming for a successful implementation of m-learning. A total of 1156 middle and high school students in Indonesia participated in this study …	This study investigates the factors influencing Indonesian secondary school students’ acceptance of mobile learning, placing particular emphasis on the interplay between perceived enjoyment and usefulness. Using survey data from a sample of students (N=XXX), we applied structural equation modeling to test a model incorporating enjoyment, usefulness, ease of use, social influence, and facilitating…	Mobile learning (m-learning) holds immense potential for expanding access to education, particularly in developing countries like Indonesia. This study investigates the factors influencing m-learning acceptance among secondary school students in Indonesia, using a modified Technology Acceptance Model (TAM). Data were collected through a survey administered to a sample of Indonesian secondary scho…	Mobile devices have become widespread, offering new opportunities for learning—especially in developing countries. Understanding the determinants of mobile learning (m-learning) acceptance is crucial for successful implementation. This large-scale study surveyed 1,156 middle and high school students in Indonesia to analyze factors influencing their acceptance of m-learning and to examine how sex,…	The increasing ubiquity of mobile devices presents a significant opportunity for expanding access to education, particularly in developing countries. The acceptance of mobile learning (m-learning) by individuals is critical for the successful implementation of m-learning initiatives in these nations. This study involved 1156 middle and high school students in Indonesia and investigated the factor…
37	PeerJ Computer Science	10	2021	Technology & Engineering	Vietnam	Non-Native	https://doi.org/10.7717/peerj-cs.686	GAC3D: improving monocular 3D object detection with ground-guide model and adaptive convolution	Monocular 3D object detection has recently become prevalent in autonomous driving and navigation applications due to its cost-efficiency and easy-to-embed to existent vehicles. The most challenging task in monocular vision is to estimate a reliable object’s location cause of the lack of depth information in RGB images. Many methods tackle this ill-posed problem by directly regressing the object’s…	This paper proposes GAC3D, a monocular 3D object detection framework that integrates a ground-guide model and adaptive convolutional layers to enhance localization and dimensional accuracy. Traditional single-camera approaches often struggle with depth estimation and occlusions, leading to suboptimal performance compared to stereo or LiDAR-based methods. GAC3D addresses these limitations by incor…	Monocular 3D object detection is a challenging task due to the inherent ambiguity in inferring 3D information from a single 2D image. This paper proposes GAC3D, a novel framework that improves monocular 3D object detection by leveraging a ground-guide model and adaptive convolution. The ground-guide model provides crucial geometric constraints and contextual information, aiding in the estimation …	Monocular 3D object detection is increasingly integral to autonomous driving and robotics, offering affordable solutions compared to depth sensors. However, the lack of explicit depth information makes reliable localization challenging. To address this, we propose GAC3D, which includes two key innovations. First, we replace traditional 2D convolutions with depth-adaptive convolutions, enabling dy…	Monocular 3D object detection has gained popularity in autonomous driving and navigation applications due to its cost-effectiveness and ease of integration with existing vehicle systems. The primary challenge in monocular vision is accurately estimating an object's location due to the inherent lack of depth information in RGB images. Many methods attempt to address this ill-posed problem by direc…
38	Sociology	55	2021	Social Sciences	UK	Native	https://doi-org.proxy.library.stonybrook.edu/10.1177/0038038521994012	Gay Male Football Fans’ Experiences: Authenticity, Belonging and Conditional Acceptance	The relationship between English football and homosexuality has changed significantly in recent years. However, research examining this area of study has predominantly focused on the attitudes of ostensibly heterosexual men. By drawing on semi-structured interviews with 35 ‘out’ gay male fans, this article is the first to focus explicitly on LGBT fans’ sense of place in English football. Contrary…	This article explores how gay male football fans negotiate authenticity, belonging, and acceptance within a culture often viewed as hyper-masculine and heteronormative. Drawing on semi-structured interviews with fans from diverse club affiliations, the study examines the ways participants construct identities that reconcile their passion for the sport with their sexual orientation. Findings revea…	This article explores the experiences of gay male football fans, focusing on the complexities of navigating identity, belonging, and acceptance within a traditionally heteronormative and often homophobic sporting culture. Drawing on in-depth interviews with gay men who actively follow and participate in football fandom, we analyze how they negotiate their sexual identity within this context. The …	English football’s relationship with homosexuality has evolved considerably, yet research has largely centered on the views of presumably heterosexual male fans. Drawing on semi-structured interviews with 35 openly gay male football fans, this article is the first to examine how LGBTQ individuals experience fandom within English football. Contrary to earlier findings, gay male fans exhibit ‘authe…	The relationship between English football and homosexuality has undergone significant changes in recent years. However, research in this area has primarily focused on the attitudes of presumably heterosexual men. This article is the first to explicitly examine the sense of place within English football from the perspective of "out" gay male fans. Drawing on semi-structured interviews with 35 part…
39	British Journal of Educational Technology	52	2020	Interdisciplinary	Australia	Native	https://doi.org/10.1111/bjet.13049	HoloLens and mobile augmented reality in medical and health science education: A randomised controlled trial	Due to increasing demands in the amount of content to be learned within a medical and health sciences curriculum, there are benefits towards exploring options for new and effective delivery modes. Augmented reality technology has the potential to enhance learning in physiology and anatomy, where students require a three-dimensional knowledge of human organ systems and structures. This study aimed…	This study examines the effects of HoloLens-based and mobile augmented reality (AR) technologies on learning outcomes and user experiences in medical and health science education. A randomised controlled trial assigned participants to one of three groups: HoloLens-based AR, mobile AR applications, or standard digital resources. Pre- and post-tests measured knowledge acquisition, while qualitative…	Augmented Reality (AR) offers exciting possibilities for enhancing medical and health science education. This study compared the effectiveness of HoloLens, a head-mounted AR device, with mobile AR using smartphones, for teaching anatomical structures. A randomized controlled trial was conducted with medical and health science students, assigning them to either a HoloLens group, a mobile AR group,…	As the volume of content in medical and health sciences curricula continues to grow, exploring innovative and effective teaching methods has become increasingly important. Augmented reality (AR) presents a promising approach for enhancing students’ understanding of anatomy and physiology by enabling three-dimensional visualization of organ systems and structures. In this randomised controlled tri…	The growing demands of the medical and health sciences curriculum necessitate exploring innovative and effective teaching delivery methods. Augmented reality (AR) technology holds promise for enhancing learning in physiology and anatomy, where a three-dimensional understanding of human organ systems and structures is crucial. This randomised controlled trial investigated the effectiveness of deli…
40	ACM Computing Surveys	53	2021	Technology & Engineering	USA	Native	https://doi.org/10.1145/3394658	Homomorphic Encryption for Machine Learning in Medicine and Bioinformatics	Machine learning and statistical techniques are powerful tools for analyzing large amounts of medical and genomic data. On the other hand, ethical concerns and privacy regulations prevent free sharing of this data. Encryption techniques such as fully homomorphic encryption (FHE) enable evaluation over encrypted data. Using FHE, machine learning models such as deep learning, decision trees, and Na…	This survey examines the role of homomorphic encryption (HE) in enabling privacy-preserving machine learning (PPML) for medical and bioinformatics applications. After introducing the fundamental concepts of homomorphic cryptography, the article reviews the main HE schemes—partial, somewhat, and fully homomorphic—highlighting their trade-offs in terms of security level, computational overhead, and…	Homomorphic Encryption (HE) enables computations on encrypted data, offering a powerful solution for privacy-preserving machine learning in sensitive domains like medicine and bioinformatics. This survey provides a comprehensive overview of HE schemes and their applications in these fields. We begin by introducing different types of HE, including Partially Homomorphic Encryption (PHE), Somewhat H…	Machine learning holds immense potential in analyzing large datasets within medical and genomic domains. However, privacy requirements and ethical constraints prevent open sharing of sensitive data. Fully homomorphic encryption (FHE) has emerged as a solution, enabling computations on encrypted data without decryption. This survey provides an overview of FHE and its growing application in privacy…	Machine learning and statistical techniques are powerful tools for analyzing the vast and growing datasets in medicine and genomics. However, ethical concerns and stringent privacy regulations often restrict the free sharing of this sensitive data. Fully homomorphic encryption (FHE) offers a compelling solution by enabling computations to be performed directly on encrypted data. Using FHE, resear…
41	ACM Computing Surveys	53	2021	Technology & Engineering	Mexico	Non-Native	https://doi.org/10.1145/3376916	Indicator-based Multi-objective Evolutionary Algorithms: A Comprehensive Survey	For over 25 years, most multi-objective evolutionary algorithms (MOEAs) have adopted selection criteria based on Pareto dominance. However, the performance of Pareto-based MOEAs quickly degrades when solving multi-objective optimization problems (MOPs) having four or more objective functions (the so-called many-objective optimization problems), mainly because of the loss of selection pressure. Co…	Indicator-based Multi-objective Evolutionary Algorithms (MOEAs) have emerged as powerful tools for solving optimization problems involving multiple conflicting objectives. This survey offers a detailed investigation of existing indicator-based methods, which guide evolutionary search using performance metrics—such as hypervolume, epsilon-indicator, and inverted generational distance. It discusses…	Indicator-based Multi-objective Evolutionary Algorithms (IB-MOEAs) have emerged as a powerful class of algorithms for solving multi-objective optimization problems. This survey provides a comprehensive overview of IB-MOEAs, analyzing their theoretical foundations, algorithmic frameworks, and applications. We begin by introducing the concept of performance indicators and their role in guiding the …	For more than two decades, most multi-objective evolutionary algorithms (MOEAs) have relied on Pareto dominance-based selection. However, as the number of objectives grows beyond three (many-objective optimization), Pareto-based approaches experience a marked decrease in selection pressure, hampering performance. Indicator-based mechanisms offer an alternative by leveraging performance indicators…	For over a quarter-century, multi-objective evolutionary algorithms (MOEAs) have predominantly relied on Pareto dominance for selection. However, the performance of Pareto-based MOEAs deteriorates rapidly when tackling multi-objective optimization problems (MOPs) with four or more objectives (often called many-objective optimization problems), primarily due to the diminishing selection pressure. …
42	Computers & Education	174	2021	Interdisciplinary	China	Non-Native	https://doi.org/10.1016/j.compedu.2021.104311	Investigating the effectiveness of emotional design principle to attenuate ego depletion effect	An important function of positive emotional design is protecting learning from negative impacts by promoting self-regulation. The present study examines the effects of the emotional design principle in the situation of ego depletion, which reflects a period of self-regulation failure due to a lack of mental resources. Based on a sample of 120 students from a Chinese university, two groups of part…	This study examines whether integrating emotional design principles into digital learning materials can mitigate the negative effects of ego depletion—a state of reduced cognitive and self-regulatory capacity resulting from prior effortful tasks. Using a quasi-experimental design, participants first underwent a standardized ego depletion protocol, then engaged with learning content presented in e…	Ego depletion, the decline in self-regulatory resources after exertion, can negatively impact learning. This study investigates whether incorporating emotional design principles into online learning environments can mitigate the negative effects of ego depletion on learning performance. Emotional design aims to elicit positive emotions through aesthetic and interactive features. An experimental d…	Positive emotional design is posited to safeguard learning by fostering self-regulation. The present study explores how incorporating emotional design principles into multimedia learning materials can mitigate ego depletion, a phenomenon in which mental resources are reduced, leading to self-regulation failures. A total of 120 Chinese university students were assigned to either a depletion or a n…	Positive emotional design can enhance learning by promoting self-regulation and mitigating negative impacts. This study investigated the effects of emotional design in the context of ego depletion, a state of diminished mental resources and impaired self-regulation. One hundred and twenty university students from China were divided into two groups (depletion and non-depletion) and subjected to di…
43	British Journal of Educational Technology	52	2020	Interdisciplinary	Canada	Native	https://doi.org/10.1111/bjet.13050	Latent profiles of self-regulated learning and their impacts on teachers’ technology integration	Past research shows that both teachers’ technological pedagogical content knowledge (TPACK) and their engagement in metacognitive activities are essential to technology integration in the classroom. However, the interplay between teachers’ TPACK ability and their metacognitive skills is still underexplored, especially in the context of developing technology-infused lesson plans. This study examin…	This study employs a person-centered approach to identify latent self-regulated learning (SRL) profiles among teachers and examines how these profiles influence their integration of educational technology. Using latent profile analysis, the research categorizes teachers based on their goal-setting, metacognitive regulation, resource management, and reflective practice. Results reveal that educato…	Teachers' self-regulated learning (SRL) abilities are crucial for effective technology integration. This study identifies latent profiles of teachers' SRL strategies and examines their relationship with technology integration practices. A survey measuring SRL dimensions (e.g., planning, monitoring, evaluation) and technology integration levels was administered to a sample of in-service teachers. …	Previous studies indicate that teachers’ technological pedagogical content knowledge (TPACK) and their metacognitive abilities are crucial for effective technology integration. However, little is known about how these constructs interact, particularly in the context of developing technology-enhanced lesson plans. This study investigated these relationships using nBrowser, a computer-based learnin…	Prior research has established that both teachers' technological pedagogical content knowledge (TPACK) and their engagement in metacognitive activities are vital for effective technology integration in the classroom. However, the interplay between these two factors remains underexplored, particularly in the context of designing technology-enhanced lesson plans. This study investigated how the int…
44	International Sociology	36	2021	Social Sciences	Guatemala	Non-Native	https://doi-org.proxy.library.stonybrook.edu/10.1177/0268580921993332	Migration, emotions and policies of sensibilities in Central America	In Central America, irregular migration to the United States has become an alternative with the aim of finding better living conditions, safety or to achieve the ‘American Dream’. Mobility is linked to conflict networks associated with poverty and violence. This article aims to analyze the problem of migration in Central America and the policies of sensibilities associated with it. First, an over…	This article examines how emotional registers influence migration policies and practices in Central America, focusing on how state authorities, NGOs, and local communities negotiate sensibilities around human mobility. Drawing on interviews, policy analysis, and ethnographic fieldwork, the research reveals that emotions—such as empathy, fear, compassion, and resentment—are embedded in migration d…	This article examines the intersection of migration, emotions, and "policies of sensibilities" in Central America. We argue that emotions are central to the migration experience, shaping migrants' decisions, journeys, and integration into new societies. Furthermore, we analyze how governments and other actors implement "policies of sensibilities" – strategies aimed at managing and controlling the…	Irregular migration from Central America to the United States has become a prevalent response to extreme poverty and violence, with many viewing the “American Dream” as a path toward better prospects. This article examines the emotional dimensions underpinning this migration and the state mechanisms shaping it. First, we provide an overview of emotion-focused social research in Central America. W…	In Central America, irregular migration to the United States has become a common strategy for individuals seeking better living conditions, safety, or the pursuit of the "American Dream." This migration is often linked to complex networks of poverty and violence. This article analyzes the issue of migration in Central America and the "policies of sensibilities" – governmental actions that shape a…
45	ACM Computing Surveys	53	2021	Technology & Engineering	UK	Native	https://doi.org/10.1145/3388922	On Resilience in Cloud Computing: A Survey of Techniques across the Cloud Domain	Cloud infrastructures are highly favoured as a computing delivery model worldwide, creating a strong societal dependence. It is therefore vital to enhance their resilience, providing persistent service delivery under a variety of conditions. Cloud environments are highly complex and continuously evolving. Additionally, the plethora of use-cases ensures requirements for persistent service delivery…	As cloud services become pervasive, system resilience—defined as the ability to maintain acceptable levels of service despite faults and adversities—has gained significant importance. This survey covers a spectrum of resilience-enabling techniques in the cloud domain, spanning software fault tolerance, proactive fault detection, checkpoint/rollback strategies, and load balancing mechanisms. The r…	Cloud computing has become the dominant paradigm for delivering IT services, but ensuring resilience in the face of failures remains a critical challenge. This survey provides a comprehensive overview of resilience techniques across the entire cloud computing domain, encompassing infrastructure, platform, and application layers. We categorize existing approaches based on their fault tolerance mec…	As Cloud computing becomes a dominant IT delivery model, ensuring resilience—continuous and dependable service under varying conditions—has become mission-critical. Cloud systems are inherently complex, evolving rapidly and supporting diverse use-cases with different reliability needs. This survey provides a structured analysis of resilience mechanisms in Cloud environments, adopting a layered co…	Cloud infrastructures have become the dominant computing delivery model globally, leading to significant societal dependence. Consequently, enhancing their resilience to ensure continuous service delivery under a wide range of conditions is of paramount importance. Cloud environments are highly complex, constantly evolving systems. Moreover, the vast array of use cases results in diverse and ofte…
46	Education and Information Technologies	26	2021	Interdisciplinary	USA	Native	https://doi.org/10.1007/s10639-021-10450-1	Online learning: How do brick and mortar schools stack up to virtual schools?	The Covid-19 pandemic forced many American schools to hastily transition to online learning. I assess how the online learning experience of students enrolled in brick and mortar schools that transitioned to online learning in Spring 2020 compared to the experience of students who were already enrolled in virtual schools when the pandemic began. Absent formal assessments to quantify learning loss,…	This study compares academic outcomes, student engagement, and instructional practices across traditional brick-and-mortar schools and fully online virtual schools. Employing a mixed-methods approach that includes standardized test scores, learner surveys, and teacher interviews, we analyzed differences in performance and perceptions. Results suggest that while virtual schools may offer increased…	The rise of virtual schools has presented an alternative to traditional brick and mortar education, prompting questions about their relative effectiveness. This study compares student outcomes in fully online virtual schools with those in traditional brick and mortar schools, focusing on academic achievement, graduation rates, and student engagement. Using publicly available data from a large sta…	During the COVID-19 pandemic, many U.S. schools rapidly shifted to online learning. This study compares the online learning experience of students who formerly attended brick-and-mortar schools to those already enrolled in virtual schools prior to the pandemic. Because formal assessments of learning loss were lacking, parent surveys were used to provide insights on students’ learning experiences,…	The COVID-19 pandemic forced many American schools to make a rapid transition to online learning in the spring of 2020. This study compares the online learning experiences of students enrolled in brick-and-mortar schools that transitioned online with those of students already enrolled in virtual schools when the pandemic began. In the absence of formal assessments to quantify learning loss, this …
47	SAGE Open	2	2021	Social Sciences	Thailand	Non-Native	https://doi-org.proxy.library.stonybrook.edu/10.1177/2158244020985788	Optimal Book-Value Debt Ratio	When a firm has a target capital structure, it is usually in a book-value term rather than a market-value one as normally assumed in standard finance textbooks. This article provides a systematic approach to determine the optimal book-value debt ratio. The proposed method balances both the tax benefit of debt and its associated bankruptcy cost and more importantly incorporates the aims to maintai…	This paper examines the factors shaping an organization’s optimal book-value debt ratio—defined as the proportion of debt recorded on the balance sheet relative to total assets. Building on theoretical frameworks in corporate finance and capital structure, we analyze firm-level data from publicly traded companies spanning multiple industries over a ten-year period. Using panel regression models, …	This study investigates the determinants of the optimal book-value debt ratio for firms, using a large panel dataset of publicly traded companies across various industries. The optimal debt ratio represents the level of debt financing that maximizes firm value. We employ a dynamic panel data model to examine the influence of firm-specific factors, such as profitability, asset tangibility, growth …	Firms frequently target a capital structure defined in book-value terms, diverging from the market-value perspective commonly presented in finance textbooks. This article introduces a structured approach to identifying the optimal book-value debt ratio by weighing debt’s tax benefits against bankruptcy-related costs, with additional considerations for credit ratings, resiliency against adverse co…	While firms often have target capital structures, these targets are typically expressed in terms of book values rather than the market values commonly assumed in standard finance textbooks. This article presents a systematic approach for determining the optimal book-value debt ratio. The proposed method carefully balances the tax advantages of debt with its associated bankruptcy costs. Importantl…
48	ACM Computing Surveys	53	2021	Technology & Engineering	USA	Native	https://doi.org/10.1145/3417988	Patterns and Interactions in Network Security	Networks play a central role in cyber-security: networks deliver security attacks, suffer from them, defend against them, and sometimes even cause them. This article is a concise tutorial on the large subject of networks and security, written for all those interested in networking, whether their specialty is security or not. To achieve this goal, we derive our focus and organization from two pers…	This article surveys recurring patterns and typical interaction flows in network security architectures, aiming to facilitate systematic understanding of how defensive mechanisms coordinate to protect networks. Starting with foundational patterns (e.g., perimeter-based firewalls, intrusion detection systems, and virtual private networks), it progresses to advanced constructs such as zero-trust ar…	Network security is a constantly evolving field, driven by the ever-changing landscape of threats and vulnerabilities. This survey provides a comprehensive overview of patterns and interactions in network security, focusing on the recurring motifs and relationships that underpin various security mechanisms and attacks. We categorize network security patterns based on their purpose, such as authen…	Networks are central in cybersecurity: they deliver threats, suffer attacks, provide defenses, and can inadvertently trigger new vulnerabilities. In this tutorial, we present core concepts of network security, targeting a broad audience interested in network technologies, whether or not they specialize in security. First, we classify security attacks and observe that solutions to defend against t…	Networks are central to the field of cybersecurity: they are the vectors for delivering attacks, the targets of those attacks, the mechanisms for defense, and sometimes even the source of vulnerabilities. This article provides a concise tutorial on the expansive subject of networks and security, aimed at a broad audience interested in networking, regardless of their specialization in security. To…
49	British Journal of Educational Technology	52	2021	Interdisciplinary	Iran	Non-Native	https://doi.org/10.1111/bjet.13054	Peer feedback or peer feedforward? Enhancing students’ argumentative peer learning processes and outcomes	This study compared the effects of support for peer feedback, peer feedforward and their combination on students’ peer learning processes, argumentative essay quality and domain-specific learning. Participants were 86 BSc students who were randomly divided over 43 dyads. These dyads, in a two-factorial experimental design, were assigned to four conditions including: peer feedback (n = 22), peer f…	This study explores how shifting from traditional, retrospective peer feedback to a forward-looking “peer feedforward” approach influences students’ argumentative learning. Conducted within a digitally supported collaborative environment, the research compares processes and outcomes among groups receiving conventional comments on completed work versus those offered forward-oriented suggestions to…	Peer assessment is a widely used pedagogical strategy, but its effectiveness in developing argumentative skills remains debated. This study investigates the impact of two distinct approaches, peer feedback and peer feedforward, on students' argumentative writing and peer learning processes. Peer feedback involves providing comments on completed work, while peer feedforward focuses on providing su…	This study investigated how various supports—peer feedback, peer feedforward or both—affected students’ peer learning processes, argumentative essay quality and subject-specific knowledge gains. Eighty-six undergraduate students were randomly assigned to dyads (43 dyads in total) across four conditions: peer feedback (n = 22), peer feedforward (n = 22), a combined approach (n = 20) and a control …	This study investigated the impact of providing support for peer feedback, peer feedforward, or a combination of both, on students' peer learning processes, argumentative essay quality, and domain-specific learning. Eighty-six undergraduate students were randomly assigned to 43 dyads and then, in a two-factorial experimental design, to four conditions: peer feedback (n = 22), peer feedforward (n …
50	ACM Computing Surveys	53	2021	Technology & Engineering	Chile	Non-Native	https://doi.org/10.1145/3409371	Predecessor Search	The predecessor problem is a key component of the fundamental sorting-and-searching core of algorithmic problems. While binary search is the optimal solution in the comparison model, more realistic machine models on integer sets open the door to a rich universe of data structures, algorithms, and lower bounds. In this article, we review the evolution of the solutions to the predecessor problem, f…	Predecessor search is a fundamental algorithmic challenge—determining, for a given value x in a dynamic ordered set S, the largest element y in S that is strictly less than x. This paper presents a thorough review of classic and modern data structures developed to solve predecessor queries efficiently, including balanced search trees (e.g., red-black trees), tries, van Emde Boas layouts, and fusi…	The predecessor search problem, finding the largest element in a set that is less than or equal to a given query element, is a fundamental data structure problem with applications in various domains. This survey provides a comprehensive overview of data structures and algorithms for predecessor search, analyzing their performance characteristics and trade-offs in different settings. We categorize…	The predecessor problem—determining the largest key that is strictly less than a given query key—lies at the heart of sorting-and-searching tasks. While binary search provides optimal performance in the comparison-based model, the landscape broadens significantly in integer-based machine models. This article traces the evolution of key solutions to the predecessor problem, from the seminal van Em…	The predecessor problem is a cornerstone of the fundamental sorting-and-searching core within the realm of algorithmic problems. While binary search reigns supreme as the optimal solution in the comparison model, more realistic machine models operating on integer sets unlock a rich universe of data structures, algorithms, and lower bounds. This article chronicles the evolution of solutions to the…
51	International Sociology	36	2021	Social Sciences	USA	Native	https://doi-org.proxy.library.stonybrook.edu/10.1177/0268580920962005	Rationalization of belonging: Transnational community endurance	Contemporary thinkers are pessimistic about the endurance of transnational communities. The deviant case of the century-and-a-half-old transnational Esperanto community features a process that can explain transnational community survival: rationalization. Rationalization manifests in Esperantists reproducing a form of community logic integrating symbols, principles (justifications, values, etc.),…	This article explores how transnational communities rationalize belonging in contexts of global mobility, focusing on how migrants maintain durable ties across geographic and cultural divides. Drawing on qualitative interviews and participant observation in migrant communities, the study examines strategies such as the use of social media, remittance practices, cultural festivals, and diasporic n…	This article examines the endurance of transnational communities in an increasingly globalized world, focusing on the concept of "rationalization of belonging." We argue that transnational communities, while often characterized by strong emotional ties and shared cultural identities, also rely on strategic and instrumental actions to maintain their cohesion and longevity. Drawing on case studies …	Conventional scholarship often doubts the longevity of transnational communities, yet the Esperanto community stands as a deviant case that has flourished for 150 years. This article shows how rationalization—a process integrating symbolic meaning, guiding principles, communication practices, and organizational structures—helps sustain a global sense of belonging around the Esperanto language. By…	Contemporary thinkers often express pessimism about the long-term viability of transnational communities. However, the century-and-a-half-old transnational Esperanto community presents a compelling counter-example. This article argues that the community's endurance can be explained by a process of "rationalization." This rationalization manifests in the Esperantists' reproduction of a distinct fo…
52	SAGE Open	11	2021	Social Sciences	Japan	Non-Native	https://doi-org.proxy.library.stonybrook.edu/10.1177/21582440211059167	Reflecting on Success in Difficult Times: A Key to Enhance Proactivity and Employability	Employability and proactivity are believed to be key factors for survival in uncertain and unpredictable environments. Despite the related importance of continuous learning, little is known how learning-related factors enhance employability and proactivity. The purpose of this study was to examine the role of reflection in enhancing perceived employability and proactive behavior in turbulent cond…	This study investigates how reflecting on personal successes—particularly under challenging circumstances—can strengthen proactivity and employability in a volatile labor market. Drawing on positive psychology and career development frameworks, we conducted an online intervention with working adults across multiple sectors. Participants engaged in guided reflection exercises about past achievemen…	This study explores the role of reflective practice, specifically focusing on past successes, in enhancing proactivity and employability during challenging times. In an increasingly uncertain job market, individuals need to be proactive in managing their careers and developing their employability skills. We argue that reflecting on past successes, even in the face of adversity, can be a powerful …	With uncertain environments necessitating adaptability, understanding the role of reflection in boosting employability and proactivity is crucial. Drawing on positive psychology, this study surveyed 408 Japanese employees at two time points during the COVID-19 crisis. Structural equation modeling demonstrated that reflecting on successful experiences positively influences both employability and p…	Employability and proactivity are considered essential for navigating uncertain and unpredictable environments. While continuous learning is recognized as crucial, the specific learning-related factors that enhance employability and proactivity remain under-explored. This study examines the role of reflection, drawing on principles from positive psychology, in fostering perceived employability an…
53	IEEE Access	9	2021	Technology & Engineering	Egypt	Non-Native	https://doi.org/10.1109/ACCESS.2021.3137357	Reliability and Security Analysis of an Entanglement-Based QKD Protocol in a Dynamic Ground-to-UAV FSO Communications System	Quantum cryptography is a promising technology that achieves unconditional security, which is essential to a wide range of sensitive applications. In contrast to optical fiber, the free-space optical (FSO) link is efficiently used as a quantum channel without affecting the polarization of transmitted photons. However, the FSO link has several impairments, such as atmospheric turbulence and pointi…	This paper assesses the reliability and security of an entanglement-based Quantum Key Distribution (QKD) protocol deployed over a dynamic Free-Space Optical (FSO) link between a ground station and an Unmanned Aerial Vehicle (UAV). By modeling atmospheric turbulence, pointing errors, and UAV mobility, the study simulates real-time fluctuations in signal quality. The entanglement-based QKD protocol…	This paper analyzes the reliability and security of an entanglement-based Quantum Key Distribution (QKD) protocol operating in a dynamic ground-to-Unmanned Aerial Vehicle (UAV) Free Space Optical (FSO) communications system. Utilizing UAVs as aerial relays for QKD offers potential for extending the range and flexibility of secure quantum communication networks. We develop a comprehensive model th…	Quantum key distribution (QKD) offers unconditional security by leveraging quantum mechanics principles, and free-space optical (FSO) links are well-suited for transmitting polarized photons. However, atmospheric turbulence and pointing errors degrade FSO performance, especially when involving Unmanned Aerial Vehicles (UAVs). This paper proposes a time-bin entanglement QKD scheme integrated with …	Quantum cryptography offers unconditional security, making it vital for a wide range of sensitive applications. Unlike optical fiber, free-space optical (FSO) links can serve as quantum channels without significantly affecting the polarization of transmitted photons. However, FSO links are susceptible to impairments like atmospheric turbulence and pointing errors, which degrade the performance of…
54	Sociology	55	2021	Social Sciences	Turkey	Non-Native	https://doi-org.proxy.library.stonybrook.edu/10.1177/0038038520966565	Rethinking Institutional Habitus in Education: A Relational Approach for Studying Its Sources and Impacts	Institutional habitus is a useful concept for analysing how schools adopt certain dispositions and influence students’ educational trajectories. The literature, however, reduces its source to collective social class mediated by an institution and only employs it to explain the reproduction of inequalities. Instead, I offer a relational framework that ties the concepts of institutional habitus, fi…	This article proposes a relational reconceptualization of institutional habitus in the educational field, challenging prevailing understandings rooted in static institutional “cultures.” Drawing on case studies of secondary schools and universities, it illustrates how institutional habitus emerges from ongoing interactions among staff, students, policies, and community actors. Rather than viewing…	This paper revisits the concept of "institutional habitus" in the sociology of education, proposing a relational approach to understanding its formation and consequences. While institutional habitus, the set of dispositions and practices fostered within specific educational settings, has been influential in explaining educational inequalities, its conceptualization often remains static and unders…	The concept of institutional habitus has proven useful for examining how schools adopt collective dispositions that shape students’ educational trajectories. However, prior work often links its source to collective social class alone and uses it mostly to explain the perpetuation of inequalities. This article proposes a relational framework connecting institutional habitus with field and capital,…	Institutional habitus – the ingrained dispositions and practices of an institution – is a valuable concept for analyzing how schools shape students' educational trajectories. However, the existing literature often limits the source of institutional habitus to a school's collective social class and primarily uses it to explain the reproduction of social inequalities. This article proposes a relati…
55	IEEE Access	9	2021	Technology & Engineering	Taiwan	Non-Native	https://doi.org/10.1109/ACCESS.2021.3137827	Self-Competence Learning for Bandwidth Slicing and Confidential Computing Requirement	This work proposes a Self-Competence Learning bandwidth slicing method (SCL) to determine the quantity and position of each slice’s spectrum resources considering the channel diversity and varying bandwidth requirements. SCL obtains high throughput in the following aspects: (1) SCL provides artificial intelligence (AI) based functionality to determine the quantity and position of the spectrum res…	This paper introduces a self-competence learning framework aimed at optimizing bandwidth slicing decisions and meeting confidential computing requirements in complex network environments. By combining machine learning and adaptive decision-making, the framework dynamically allocates bandwidth resources and enforces security policies across virtualized infrastructure. It leverages contextual data—…	This paper proposes a novel Self-Competence Learning (SCL) framework for efficiently managing network resources and meeting the demands of emerging applications requiring both bandwidth slicing and confidential computing. SCL empowers network nodes to autonomously assess their capabilities and dynamically adapt to changing resource demands. The framework leverages reinforcement learning technique…	This paper proposes a Self-Competence Learning (SCL) approach for bandwidth slicing, aiming to dynamically allocate both quantity and position of spectrum resources under diverse channel conditions and bandwidth demands. SCL offers three key benefits: (1) an AI-based mechanism to determine spectrum allocation and placement, (2) self-supervised training without manual labels or operator guidance, …	This work proposes a Self-Competence Learning (SCL) method for bandwidth slicing that determines the quantity and position of each slice's spectrum resources, taking into account channel diversity and varying bandwidth requirements. SCL achieves high throughput through the following: (1) it utilizes artificial intelligence (AI) to determine the optimal quantity and position of spectrum resources;…
56	International Sociology	36	2021	Social Sciences	Canada	Native	https://doi-org.proxy.library.stonybrook.edu/10.1177/02685809211057474	Sociology versus economics: Economic life as social fact and social struggle	This review essay critically engages with recent works by Mark Granovetter, an American sociologist whose articles about social networks are among the most cited in the history of the discipline, and Thomas Piketty, a French economist whose early, illustrious career turned to worldwide public recognition with the publication of le Capital au XXieme siècle in 2015. The contrast is therefore betwee…	This article revisits the enduring debate between sociology and economics in defining and analyzing economic life, arguing that economic phenomena are not only market-driven but also deeply social, cultural, and political. Through a review of classical and contemporary theoretical works, and illustrative case studies, the paper contends that economic behavior cannot be divorced from social relati…	This article revisits the classic debate between sociology and economics, arguing for a renewed sociological engagement with economic life. We contend that mainstream economics often reduces economic phenomena to individual rational choices and market mechanisms, neglecting the social embeddedness and power dynamics that shape economic processes. Drawing on classical and contemporary sociological…	This review essay juxtaposes the work of Mark Granovetter—an influential American sociologist known for pioneering research in economic sociology—and Thomas Piketty—an internationally renowned French economist who interrogates economic inequality. Granovetter’s Society and Economy: Framework and Principles situates economic action within dense social networks, emphasizing that economic activity i…	This review essay critically examines recent works by two prominent scholars: Mark Granovetter, a leading American sociologist renowned for his work on social networks, and Thomas Piketty, a French economist who gained international recognition for his research on economic inequality. The contrast is between a well-established sociologist, a key figure in economic sociology, and an internationall…
57	PeerJ Computer Science	2	2021	Technology & Engineering	Russia	Non-Native	https://doi.org/10.7717/peerj-cs.357	Survey on graph embeddings and their applications to machine learning problems on graphs	Dealing with relational data always required significant computational resources, domain expertise and task-dependent feature engineering to incorporate structural information into a predictive model. Nowadays, a family of automated graph feature engineering techniques has been proposed in different streams of literature. So-called graph embeddings provide a powerful tool to construct vectorized …	This survey provides a comprehensive overview of graph embedding methods and their extensive applications in machine learning tasks involving graph-structured data. We detail classical approaches—such as matrix factorization and random walks—as well as recent developments in deep learning-based techniques, including graph convolutional networks and attention mechanisms. By comparing theoretical u…	Graph embeddings, which represent nodes and edges of a graph as low-dimensional vectors, have emerged as a powerful technique for various machine learning tasks on graphs. This survey provides a comprehensive overview of graph embedding methods and their applications. We categorize existing embedding techniques based on their underlying principles, including matrix factorization, random walk-base…	Relational data inherently poses challenges for computational efficiency and feature engineering. Recent work on graph embeddings has simplified these tasks by learning vectorized representations of nodes, edges, and subgraphs—preserving graph structure within continuous feature spaces. This survey provides an in-depth analysis of graph embedding models, classifying them by methodology (matrix fa…	Effectively representing relational data has traditionally required substantial computational resources, domain expertise, and task-specific feature engineering to incorporate structural information into predictive models. Recently, a family of automated graph feature engineering techniques, known as graph embeddings, has emerged from different research areas. Graph embeddings provide a powerful …
58	Sociology	55	2021	Social Sciences	China	Non-Native	https://doi-org.proxy.library.stonybrook.edu/10.1177/0038038520973588	The Distinction between the Absolute and Relative Advantages of Cultural Capital: Different Conceptualizations, Different Consequences	Cultural capital has been increasingly understood as acquirable cultural resources that concern a plural class structure and localized relational symbolic struggles. Against this background, the advantages of cultural capital can be conceptualized not only as the gap between the upper and the lower classes (the absolute advantage), but also as the status relative to the peers of a substantively m…	This article interrogates the conceptual distinction between absolute and relative advantages of cultural capital, examining the sociological implications of each approach. Using survey data and mixed-method interviews, it highlights how some researchers treat cultural capital as universally beneficial—viewed as “absolute” in its capacity to foster academic success and status attainment—while oth…	This article clarifies the often-blurred distinction between the absolute and relative advantages conferred by cultural capital, arguing that these two conceptualizations have distinct theoretical and empirical implications. Absolute advantage refers to the possession of cultural knowledge and skills valued in specific fields, such as education or the arts, while relative advantage refers to the …	Research has increasingly conceptualized cultural capital as a set of acquired cultural resources that figure in both a pluralistic class structure and localized symbolic struggles. Accordingly, the advantages conferred by cultural capital can be measured in two ways: absolute advantage, capturing the gap between higher and lower social classes, and relative advantage, capturing the difference wi…	Cultural capital – the accumulated knowledge, behaviors, and skills that signal social status – is increasingly understood as a set of acquirable resources relevant to a pluralistic class structure and localized symbolic struggles. This understanding allows for a distinction between two types of cultural capital advantages: the "absolute advantage," which refers to the gap in cultural capital bet…
59	Education and Information Technologies	26	2021	Interdisciplinary	Iraq	Non-Native	https://doi.org/10.1007/s10639-021-10434-1	The effect of flipped learning on EFL students’ writing performance, autonomy, and motivation	Though flipped learning has positively impacted teaching English writing, its usefulness in developing students’ English writing performance, autonomy, and motivation is still unclear. This study aimed at investigating the effects of using flipped learning on students’ English writing performance, autonomy, and motivation in learning English writing. It also addressed the factors available in the…	This study examines the impact of a flipped learning model on English as a Foreign Language (EFL) students’ writing performance, learner autonomy, and motivation. Employing a quasi-experimental design, we compared a group of students receiving flipped instruction, where learners accessed instructional videos and materials online before class, to a control group taught through conventional methods…	Flipped learning, where students engage with new material outside of class and use class time for active learning, has gained popularity in various educational contexts. This study investigates the effects of flipped learning on English as a Foreign Language (EFL) students' writing performance, autonomy, and motivation. A quasi-experimental design was employed, comparing an experimental group rec…	Although flipped learning has shown promise in teaching English as a Foreign Language (EFL), its specific impact on students’ writing performance, autonomy, and motivation remains underexplored. This qualitative case study investigated how flipping English writing classes affected these three outcomes among fifteen third-year EFL students at the University of Anbar-Iraq. The participants complete…	While flipped learning has shown promise in improving English language teaching, its specific impact on students' English writing performance, autonomy, and motivation remains unclear. This study investigated the effects of a flipped learning approach on these aspects of English writing among EFL students. It also examined the specific factors within the flipped learning environment that contribu…
60	British Journal of Educational Technology	52	2021	Interdisciplinary	China	Non-Native	https://doi.org/10.1111/bjet.13066	The effects of a group awareness tool on knowledge construction in computer-supported collaborative learning	The present study attempts to examine the effects of group awareness on knowledge construction and further surveys in what ways the different group awareness types support the collaboration in CSCL. In this quasi-experimental study, we adopted a self-developed group awareness tool that could display cognitive, social and behavioral group awareness in an authentic semester-long class with 93 under…	This study investigates how a group awareness tool influences knowledge construction processes in computer-supported collaborative learning (CSCL). Employing a quasi-experimental design, participants worked in teams either with or without a tool that provided real-time indicators of peers’ contributions, activity levels, and evolving consensus. Analysis of discussion transcripts, participation lo…	Effective collaboration in computer-supported collaborative learning (CSCL) environments relies on group awareness, the understanding of each member's activities and contributions. This study examines the impact of a group awareness tool designed to enhance knowledge construction in online collaborative tasks. The tool provided real-time information about group members' contributions, progress, a…	This quasi-experimental study explores how group awareness (GA) influences knowledge construction in a semester-long computer-supported collaborative learning (CSCL) class with 93 undergraduate students. A custom GA tool was introduced to display cognitive, social and behavioral group awareness indicators. Using mixed methods, the study compared knowledge construction patterns between GA and non-…	This study examined the effects of group awareness on knowledge construction in computer-supported collaborative learning (CSCL) and investigated how different types of group awareness support collaboration. In this quasi-experimental study, 93 undergraduates in an authentic semester-long course used a self-developed group awareness tool that displayed cognitive, social, and behavioral informatio…
61	Computers & Education	173	2021	Interdisciplinary	UK	Native	https://doi.org/10.1016/j.compedu.2021.104285	The engagement of university teachers with predictive learning analytics	Predictive learning analytics (PLA) is an educational innovation that has the potential to enhance the teaching practice and facilitate student learning and success. Yet, the degree of PLA adoption across educational institutions remains limited, while teachers who make use of PLA do not engage with it in a systematic manner. Informed by the Unified Theory of Acceptance and Use of Technology (UTA…	This study examines how university teachers engage with predictive learning analytics (PLA) tools and data to inform their instructional practices. Through surveys and interviews with faculty across various disciplines, we explored their experiences, perceptions, and challenges in leveraging predictive metrics—such as early-alert indicators and predictive dashboards—to support student success. Fi…	Predictive learning analytics (PLA) tools are increasingly being implemented in higher education to identify students at risk of academic failure. This study explores university teachers' engagement with a PLA dashboard that provided predictions about student performance and offered insights into student behaviors. A mixed-methods approach was used, combining data from system logs tracking teache…	Predictive learning analytics (PLA) holds promise for improving teaching practices and student outcomes, yet adoption in higher education remains limited. Guided by the Unified Theory of Acceptance and Use of Technology (UTAUT), this study tracked the engagement of 11 university instructors with PLA over the course of a 37-week undergraduate course. Our goal was to identify factors influencing th…	Predictive learning analytics (PLA) holds promise for improving teaching practices and enhancing student learning and success. However, PLA adoption across educational institutions remains limited, and even those teachers who use it often do so inconsistently. Informed by the Unified Theory of Acceptance and Use of Technology (UTAUT), this study conducted eleven in-depth interviews with universit…
62	SAGE Open	6	2021	Social Sciences	New Zealand	Native	https://doi-org.proxy.library.stonybrook.edu/10.1177/21582440211023170	The Experiences of Mothers in a Neonatal Unit and Their Use of the Babble App	To better understand the experiences of mothers with an infant admitted to a neonatal unit and ascertain their perspectives on an available information support app, Babble, eight mothers with an infant admitted to a Level II+ neonatal unit were interviewed. Thematic analysis was utilized and responses indicated that mothers of neonates experienced challenges around adapting to the maternal role a…	This qualitative study explores the experiences of mothers with infants in a neonatal unit and examines how they use the Babble mobile application to cope with stress, obtain information, and build social connections. Through in-depth interviews with 20 mothers and participant observation in a neonatal intensive care setting, we investigate app features such as digital diaries, peer forums, and h…	This article revisits the enduring debate between sociology and economics in defining and analyzing economic life, arguing that economic phenomena are not only market-driven but also deeply social, cultural, and political. Through a review of classical and contemporary theoretical works, and illustrative case studies, the paper contends that economic behavior cannot be divorced from social relati…	This qualitative study probes the experiences of eight mothers whose newborns were admitted to a Level II+ neonatal unit, focusing on their perspectives regarding the Babble information app. Thematic analysis underscores the challenges mothers face in adapting to their new maternal role and aligning expectations with reality, with staff interactions playing a central role in boosting maternal con…	This study aimed to gain a deeper understanding of the experiences of mothers with infants admitted to a neonatal unit and to assess their perspectives on an available information support app called Babble. Eight mothers whose infants were admitted to a Level II+ neonatal unit participated in in-depth interviews. Thematic analysis of the interview data revealed that mothers of neonates faced sign…
63	IEEE Access	9	2021	Technology & Engineering	USA	Native	https://doi.org/10.1109/ACCESS.2021.3127169	The Virtualized Cyber-Physical Testbed for Machine Learning Anomaly Detection: A Wind Powered Grid Case Study	Developing tools that help us understand and analyze the effects of cyber attacks on physical assets is necessary in order to detect and prevent harmful consequences of integrating Information and Communication Technologies (ICTs). In this paper, we review existing technologies for developing a fully virtualized cyber-physical testbed for cyber and physical data acquisition and machine learning a…	This study presents a virtualized cyber-physical testbed designed to evaluate machine learning–based anomaly detection methods in wind-powered smart grids. The proposed platform simulates both the physical infrastructure—turbines, energy storage, and distribution lines—and the cyber layer, encompassing communication protocols, control systems, and potential attack vectors. Through virtualization,…	This paper presents a virtualized cyber-physical testbed designed for developing and evaluating machine learning-based anomaly detection algorithms in power grids, using a wind-powered grid as a case study. The increasing integration of renewable energy sources, such as wind power, introduces new challenges for grid stability and security. The testbed provides a realistic and flexible environment…	Cyber attacks on interconnected systems can jeopardize both computing infrastructure and physical assets, prompting the need for realistic testing environments to assess threats and defensive measures. This paper presents a fully virtualized cyber-physical testbed using real industrial communication protocols and network emulation to replicate a wind-powered energy system. The testbed integrates …	Developing tools to understand and analyze the effects of cyberattacks on physical assets is crucial for detecting and preventing the harmful consequences of integrating Information and Communication Technologies (ICTs). This paper reviews existing technologies for creating a fully virtualized cyber-physical testbed for cyber and physical data acquisition and machine learning-based anomaly detect…
64	PeerJ Computer Science	3	2021	Technology & Engineering	USA	Native	https://doi.org/10.7717/peerj-cs.420	Today’s computing challenges: opportunities for computer hardware design	Due to the explosive increase of digital data creation, demand on advancement of computing capability is ever increasing. However, the legacy approaches that we have used for continuous improvement of three elements of computer (process, memory, and interconnect) have started facing their limits, and therefore are not as effective as they used to be and are also expected to reach the end in the n…	This paper surveys emerging challenges in computing—ranging from AI-driven workloads and data-intensive applications to energy efficiency and security demands—and examines how they reshape the future of hardware design. We highlight industry trends such as the end of Moore’s Law scaling, the rise of heterogeneous architectures, and the push for specialized accelerators. Case studies in domains li…	This paper examines the evolving landscape of computing challenges and identifies opportunities for innovation in computer hardware design. The increasing demand for performance, energy efficiency, and security across diverse applications, from mobile devices to cloud data centers, necessitates a fundamental rethinking of hardware architectures. We analyze key challenges, including the limitation…	The rising tide of digital data generation demands ever-increasing computing capabilities. Traditional scaling methods—which focus on improving processors, memory, and interconnects—are reaching their practical limits, creating significant hurdles in the computer hardware industry. Yet these challenges also open the door for disruptive innovations that can reshape industry leadership. This paper …	The explosive growth of digital data creation is driving an ever-increasing demand for improved computing capabilities. However, the traditional methods used to enhance the three fundamental components of computers (processors, memory, and interconnects) are facing their limits and are no longer as effective as they once were. This trend is expected to continue, posing a significant challenge to …
65	Education and Information Technologies	26	2020	Interdisciplinary	Saudi Arabia	Non-Native	https://doi.org/10.1007/s10639-020-10317-x	Toward a model for acceptance of MOOCs in higher education: the modified UTAUT model for Saudi Arabia	Massive open online courses MOOCs) are a mode of online learning available to students at any place in the world to improve their skills. Their acceptance for academic purposes remains low, and it is desirable to promote their usage among students. The unified theory of acceptance and use of technology (UTAUT) was enhanced by the inclusion of attitude and computer self-efficacy, factors verified …	This study proposes and tests a modified Unified Theory of Acceptance and Use of Technology (UTAUT) model to understand factors influencing massive open online course (MOOC) acceptance among university students in Saudi Arabia. We integrated constructs such as perceived relevance, cultural values, and pedagogical quality into the UTAUT framework. Survey responses (N=XXX) were analyzed using struc…	Massive Open Online Courses (MOOCs) have the potential to transform higher education by providing access to a wide range of courses globally. This study investigates the factors influencing MOOC acceptance among students in Saudi Arabia, utilizing a modified Unified Theory of Acceptance and Use of Technology (UTAUT) model. The modified model incorporates cultural factors specific to the Saudi con…	Although Massive Open Online Courses (MOOCs) have great potential to expand educational access, their adoption for academic purposes remains low. This study extends the unified theory of acceptance and use of technology (UTAUT) by incorporating attitude and computer self-efficacy as additional factors. An online survey of 169 Taif University students in Saudi Arabia measured their intentions and …	Massive Open Online Courses (MOOCs) offer a flexible mode of online learning accessible to students worldwide. However, their acceptance for academic purposes remains low, highlighting the need to promote their usage among students. This study enhanced the Unified Theory of Acceptance and Use of Technology (UTAUT) by incorporating the factors of attitude and computer self-efficacy, both of which …
66	Education and Information Technologies	26	2021	Interdisciplinary	Tunisia	Non-Native	https://doi.org/10.1007/s10639-021-10498-z	Toward a sociocultural approach to computerized dynamic assessment of the TOEFL iBT listening comprehension test	The current study addressed the impact of computerized dynamic assessment (C-DA) on the TOEFL iBT listening comprehension test administered to Iranian EFL learners (n = 185) who took part in preparation courses on the TOEFL exam in some language centres in Iran. To mediate the test-takers with hints to process the listening questions, a computer software program was developed, and it was meant to…	This conceptual paper explores the potential of integrating sociocultural theory into computerized dynamic assessment (C-DA) practices for evaluating TOEFL iBT listening comprehension. Drawing on Vygotskian notions of mediation, zone of proximal development, and dialogic interaction, we outline a C-DA approach that goes beyond static scoring to offer adaptive feedback, hints, and scaffolded tasks…	Dynamic assessment (DA), grounded in Vygotsky's sociocultural theory, offers a promising alternative to traditional static assessments by focusing on learners' potential for development. This study explores the application of computerized dynamic assessment (C-DA) to the TOEFL iBT listening comprehension test. The study developed a C-DA version of the TOEFL iBT listening section, incorporating me…	This study examined the impact of computerized dynamic assessment (C-DA) on Iranian EFL learners’ performance on the TOEFL iBT listening comprehension test. A total of 185 learners enrolled in TOEFL prep courses participated. A custom software program provided three types of scores—actual, mediated, and learning potential—by offering learners hints for processing listening questions. The results …	This study investigated the impact of computerized dynamic assessment (C-DA) on the TOEFL iBT listening comprehension test administered to 185 Iranian EFL learners enrolled in TOEFL preparation courses. A custom-designed computer software program was developed to provide test-takers with mediated hints to help them process listening questions. The software generated actual, mediated, and learning…
67	Education and Information Technologies	26	2021	Interdisciplinary	Australia	Native	https://doi.org/10.1007/s10639-021-10633-w	Transitioning to E-Learning during the COVID-19 pandemic: How have Higher Education Institutions responded to the challenge?	Lockdowns, social distancing, and COVID safe hygiene practices have rendered the usual face-to-face course delivery options all but impossible for many higher education institutions worldwide. A forced transition to online learning has been the only viable option for preventing a wholesale closure of many institutions. The aim of this study is to identify the role of educational technologies in t…	This study examines how Higher Education Institutions (HEIs) managed the sudden shift to e-learning prompted by the COVID-19 pandemic, focusing on institutional strategies, faculty adaptation, and student experiences. Drawing from surveys, interviews, and institutional documents, we identified key responses, including rapid faculty training in digital tools, scaled-up technical support, flexible …	The COVID-19 pandemic forced higher education institutions worldwide to rapidly transition to e-learning. This study examines the diverse strategies employed by higher education institutions (HEIs) in response to this unprecedented challenge. Drawing on a mixed-methods approach, we analyze data from institutional websites, policy documents, and survey responses from faculty and administrators acr…	In response to COVID-19 restrictions, higher education institutions worldwide rapidly shifted from face-to-face instruction to fully online teaching. This paper reviews the role of educational technologies in this transition, pinpointing five common challenges: integrating synchronous/asynchronous tools, ensuring technology access, improving online competencies among faculty and students, mitigat…	Lockdowns, social distancing measures, and COVID-safe hygiene practices have made traditional face-to-face course delivery largely unfeasible for many higher education institutions worldwide. A forced transition to online learning has become the only viable option to prevent widespread institutional closures. This study aimed to identify the role of educational technologies in the transition from…
68	International Sociology	36	2021	Social Sciences	South Korea	Non-Native	https://doi-org.proxy.library.stonybrook.edu/10.1177/0268580921994692	Transnational logic of gratitude: Marriage migrants’ narratives on marital satisfaction in South Korea	Scholarship on marriage migrants has examined the impact of class and gender ideology of receiving countries on their marital satisfaction. However, little is known about the role of transnational background in explaining women’s feelings of gratitude for husbands. Drawing on qualitative in-depth interviews with marriage migrant women residing in the eastern side of Seoul, Korea, this article exp…	This article investigates how marriage migrants in South Korea negotiate marital satisfaction through expressions of gratitude, revealing a transnational logic that governs emotional life and family relations. Drawing on in-depth interviews with migrant spouses from diverse backgrounds, the study examines how they rationalize gratitude as a moral duty, emotional capital, and strategic resource. T…	This article explores the experiences of marriage migrants in South Korea, focusing on the role of gratitude in shaping their narratives of marital satisfaction. Drawing on in-depth interviews with female marriage migrants from various countries, we analyze how they utilize a "transnational logic of gratitude" to navigate the challenges and opportunities of their new lives. We argue that gratitud…	Existing scholarship on marriage migration often emphasizes class and gender norms within host societies to explain marital satisfaction. Less is known about how migrants’ transnational backgrounds shape their gratitude toward spouses. Drawing on in-depth interviews with marriage migrant women residing in eastern Seoul, South Korea, this article categorizes participants as “gratified” or “ungrati…	Research on marriage migrants has often focused on how the class and gender ideologies of receiving countries influence their marital satisfaction. However, the role of transnational backgrounds in shaping women's feelings of gratitude towards their husbands has been largely overlooked. Drawing on qualitative in-depth interviews with marriage migrant women residing in the eastern part of Seoul, K…
69	British Journal of Educational Technology	52	2020	Interdisciplinary	Turkey	Non-Native	https://doi.org/10.1111/bjet.13046	Understanding university students’ behavioral intention to use Edmodo through the lens of an extended technology acceptance model	Educational social network sites have many uses in the field of education. The present paper aims to determine factors influencing students’ behavioral intention to use a popular educational social network site, Edmodo. Using an extension of the technology acceptance model, we analyzed quantitative responses of 218 university students, registered in an Edmodo supported course. Data were analyzed …	This study examines the factors influencing university students’ intention to adopt Edmodo by extending the traditional technology acceptance model (TAM). Beyond perceived usefulness and ease of use, the research incorporates constructs such as social influence, perceived interactivity, and facilitating conditions. Survey data from undergraduate students were analyzed via structural equation mode…	Edmodo, a popular learning management system (LMS), is increasingly used in higher education. This study investigates the factors influencing university students' behavioral intention to use Edmodo, applying an extended Technology Acceptance Model (TAM). The extended model incorporates additional constructs, including perceived enjoyment, subjective norms, and self-efficacy, alongside the traditi…	Educational social network sites offer various advantages for teaching and learning in higher education. This study investigates the factors affecting university students’ behavioral intention to use Edmodo, framed by an extended technology acceptance model (TAM). Quantitative data were collected from 218 undergraduates enrolled in an Edmodo-supported course and analyzed using partial least squar…	Educational social network sites offer a range of potential benefits for education. This study aimed to identify the factors influencing university students' behavioral intention to use Edmodo, a popular educational social network site. Utilizing an extended technology acceptance model (TAM), the researchers analyzed quantitative data from 218 university students enrolled in an Edmodo-supported c…
70	SAGE Open	7	2021	Social Sciences	USA	Native	https://doi-org.proxy.library.stonybrook.edu/10.1177/21582440211031900	Validation of the State Version of the State-Trait Anxiety Inventory in a University Sample	Spielberger’s State-Trait Anxiety Model makes a theoretical distinction between the contribution of dispositional anxiety and the transitory experience of anxiety to performance difficulties during testing situations. According to the State-Trait framework, state anxiety is viewed as the primary performance barrier for test-anxious students, and as such, educators and educational researchers have…	This study aims to validate the state version of the State-Trait Anxiety Inventory (STAI-S) within a university student population. Using a cross-sectional design, we recruited 500 undergraduates and graduate students to complete the STAI-S and a battery of related measures (e.g., Perceived Stress Scale, Beck Anxiety Inventory) for convergent and discriminant validity assessment. Confirmatory fac…	This study validates the state version of the State-Trait Anxiety Inventory (STAI) in a sample of university students. The STAI is a widely used self-report measure of anxiety, consisting of two scales: state anxiety (current anxiety levels) and trait anxiety (general predisposition to anxiety). While the trait version has been extensively validated, the state version has received less psychometr…	Spielberger’s State-Trait Anxiety Model differentiates enduring (trait) anxiety from transient (state) anxiety—both of which can undermine academic performance. This study evaluates the psychometric characteristics of the state version of the State-Trait Anxiety Inventory (STAI) in a sample of 294 university students. Participants completed the STAI (state version), the Positive and Negative Affe…	Spielberger's State-Trait Anxiety model distinguishes between dispositional anxiety (trait) and the transient experience of anxiety (state) and their impact on performance, particularly in testing situations. This framework posits that state anxiety is the primary factor hindering the performance of test-anxious students. Consequently, educators and researchers have shown considerable interest in…
71	Sociology	55	2021	Social Sciences	USA	Native	https://doi-org.proxy.library.stonybrook.edu/10.1177/0038038520956940	Variations in the Temporal Structure of Sociability across American Cities	Though sociologists have been interested in how temporal patterns of sociability vary in urban contexts, the study of city-level dynamics at short timescales has been challenging historically. Social media and new computational methods provide a solution. Our study clusters cities using sociality as a metric. We collected three months of social media data to investigate variation in the temporal …	This article explores how the rhythm and timing of social interactions differ among American cities, illuminating sociability as a dynamic, time-bound phenomenon. Drawing on large-scale survey data and time-use diaries, the study compares metropolitan areas characterized by diverse demographic profiles, economic conditions, and cultural norms. Findings reveal that cities vary in the intensity and…	This article investigates variations in the temporal structure of sociability across American cities, examining how the rhythms of urban life shape patterns of social interaction. Drawing on time-use data from the American Time Use Survey, we analyze the timing and duration of social activities across different cities, controlling for demographic and socioeconomic factors. Findings reveal signifi…	Although sociologists have long sought to examine how time patterns of social engagement differ across urban settings, historical constraints made this challenging at city-wide scales. This study leverages social media data and computational methods to classify American cities based on their patterns of sociability over three months. Results reveal three primary clusters—“Coastal,” “Transitional,…	Sociologists have long been interested in how patterns of social interaction vary across urban environments. However, studying city-level dynamics at short timescales has historically been challenging. Social media data, combined with new computational methods, now offer a solution. This study utilizes social media data to analyze variations in the temporal structure of sociability – the timing a…
72	Sociology	55	2021	Social Sciences	UK	Native	https://doi-org.proxy.library.stonybrook.edu/10.1177/0038038520915435	Who Counts as an Authentic Indigenous? Collective Identity Negotiations in the Chilean Urban Context	While increasing numbers of Indigenous peoples worldwide live in cities, mainstream research and practice continue to render urban indigeneity invisible and assume that Indigenous groups remain confined to a rural homeland. As a strategy of resistance to assimilation to their nation-states, Indigenous peoples in cities have tended to foster conceptions of ethno-cultural purity to defend their thr…	This article examines how Indigenous individuals living in Chilean cities negotiate authenticity within complex and often contested identity frameworks. Drawing on ethnographic fieldwork and in-depth interviews with Mapuche and Aymara participants, the study explores the strategies by which urban Indigenous people assert belonging while grappling with stereotypes that equate “true” Indigeneity wi…	This article examines the complex processes of collective identity negotiation among Indigenous people in urban Chile, focusing on the question of "authenticity." In a context of increasing Indigenous visibility and political mobilization, questions of who counts as authentically Indigenous have become increasingly salient and contested. Drawing on ethnographic fieldwork and interviews with Mapuc…	An increasing share of Indigenous peoples worldwide now reside in cities, yet conventional policies and research persist in assuming an exclusively rural Indigenous presence. In urban environments, Indigenous communities often deploy notions of cultural purity to preserve their distinct identities. Drawing on ethnographic data, this article investigates how Mapuche members of Indigenous associati…	While a growing number of Indigenous peoples worldwide reside in urban areas, mainstream research and practice often render urban indigeneity invisible, assuming that Indigenous groups remain confined to rural homelands. As a strategy to resist assimilation into dominant national cultures, Indigenous peoples in cities have often emphasized notions of ethno-cultural purity to protect their threate…
278
279
280
281
282
283
284
285
286
287
288
289
290
291
292
293
294
295
296
297
298
299
300
301
302
303
304
305
306
307
308
309
310
311
312
313
314
315
316
317
318
319
320
321
322
323
324
325
326
327
328
329
330
331
332
333
334
335
336
337
338
339
340
341
342
343
344
345
346
347
348
349
350
351
352
353
354
355
356
357
358
359
360
361
362
363
364
365
366
367
368
369
370
371
372
373
374
375
376
377
378
379
380
381
382
383
384
385
386
387
388
389
390
391
392
393
394
395
396
397
398
399
400
401
402
403
404
405
406
407
408
409
410
411
412
413
414
415
416
417
418
419
420
421
422
423
424
425
426
427
428
429
430
431
432
433
434
435
436
437
438
439
440
441
442
443
444
445
446
447
448
449
450
451
452
453
454
455
456
457
458
459
460
461
462
463
464
465
466
467
468
469
470
471
472
473
474
475
476
477
478
479
480
481
482
483
484
485
486
487
488
489
490
491
492
493
494
495
496
497
498
499
500
