# Supplementary material for: The accuracy-bias trade-offs in AI text detection tools and their impact on fairness in scholarly publication
Source: PeerJ Comput Sci. 2025 Jun 23;11:e2953. doi: 10.7717/peerj-cs.2953 (PMC12453642; doi:10.7717/peerj-cs.2953)
Supplement: Supplemental Information 3 [file peerj-cs-11-2953-s003.ipynb]

# %% [markdown]
# Abstract Dataset

# %% [code]
import pandas as pd

# Load the dataset
file_path = 'abstracts.csv'
data = pd.read_csv(file_path)

# %% [code]
# Create a summary table of articles in the dataset by discipline, journal, and country of affiliations
summary_table = data.groupby(['Category', 'Journal']).agg(
    Native_English=('Country', lambda x: ', '.join(x[data['Status'] == 'Native'].unique())),
    Non_Native_English=('Country', lambda x: ', '.join(x[data['Status'] == 'Non-Native'].unique())),
    Total_Articles=('Journal', 'size')
).reset_index()

# Rename columns for clarity
summary_table.rename(columns={
    'Category': 'Discipline',
    'Native_English': 'Native English',
    'Non_Native_English': 'Non-Native English',
    'Total_Articles': 'Total Articles (n)'
}, inplace=True)

summary_table


# %% [markdown]
# Detection Scores

# %% [code]
# Load the dataset
file_path = 'results.csv'
data = pd.read_csv(file_path)

# Remove '%' and convert to float
data['score'] = data['score'].str.rstrip('%').astype(float)
data.head()

# %% [markdown]
## Scenario 1: Original vs AI-Generated

# %% [code]
# Add calculated metrics as new columns based on the provided criteria
data['FP'] = (data['text'] == 'original') & (data['label'] != 'human')
data['TN'] = (data['text'] == 'original') & (data['label'] == 'human')
data['FN'] = (data['text'] == 'generated') & (data['label'] != 'ai')
data['TP'] = (data['text'] == 'generated') & (data['label'] == 'ai')


# Convert boolean columns to integers for easier analysis
for col in ['FP', 'FN', 'TP', 'TN']:
    data[col] = data[col].astype(int)

# Display the updated DataFrame with new metrics
data.head()

# %% [code]
# Summarize the calculated metrics
summary = data[['FP', 'FN', 'TP', 'TN']].sum()

# Display the summary
summary_df = summary.to_frame(name="Count").reset_index()
summary_df.rename(columns={"index": "Metric"}, inplace=True)

summary_df

# %% [markdown]
### Overall

# %% [code]
# Group by tool for overall metrics
grouped_data_tool = data.groupby(['tool']).agg(
    TP=('TP', 'sum'),
    TN=('TN', 'sum'),
    FP=('FP', 'sum'),
    FN=('FN', 'sum')
).reset_index()

# Calculate overall metrics for each tool
grouped_data_tool['Accuracy'] = ((grouped_data_tool['TP'] + grouped_data_tool['TN']) /
                                 (grouped_data_tool['TP'] + grouped_data_tool['TN'] + grouped_data_tool['FP'] + grouped_data_tool['FN'])) * 100

grouped_data_tool['FPR'] = (grouped_data_tool['FP'] / (grouped_data_tool['FP'] + grouped_data_tool['TN'])) * 100
grouped_data_tool['FNR'] = (grouped_data_tool['FN'] / (grouped_data_tool['FN'] + grouped_data_tool['TP'])) * 100

# Handle cases where division by zero might occur
grouped_data_tool.fillna(0, inplace=True)

# Display results
print("Overall Metrics by Tool:")
round(grouped_data_tool,2)


# %% [markdown]
### By Author Status

# %% [code]
# Group by tool and status for Native/Non-Native metrics
grouped_data_status = data.groupby(['tool', 'status']).agg(
    TP=('TP', 'sum'),
    TN=('TN', 'sum'),
    FP=('FP', 'sum'),
    FN=('FN', 'sum')
).reset_index()

# Calculate metrics for each tool and status
grouped_data_status['Accuracy'] = ((grouped_data_status['TP'] + grouped_data_status['TN']) /
                                   (grouped_data_status['TP'] + grouped_data_status['TN'] + grouped_data_status['FP'] + grouped_data_status['FN'])) * 100

grouped_data_status['FPR'] = (grouped_data_status['FP'] / (grouped_data_status['FP'] + grouped_data_status['TN'])) * 100
grouped_data_status['FNR'] = (grouped_data_status['FN'] / (grouped_data_status['FN'] + grouped_data_status['TP'])) * 100

# Handle cases where division by zero might occur
grouped_data_status.fillna(0, inplace=True)

round(grouped_data_status,2)


# %% [markdown]
### By Disciplines

# %% [code]
# Group by tool and category for T&E, SS, and Interdisciplinary metrics
grouped_data_category = data.groupby(['tool', 'category']).agg(
    TP=('TP', 'sum'),
    TN=('TN', 'sum'),
    FP=('FP', 'sum'),
    FN=('FN', 'sum')
).reset_index()

# Calculate metrics for each tool and category
grouped_data_category['Accuracy'] = ((grouped_data_category['TP'] + grouped_data_category['TN']) /
                                     (grouped_data_category['TP'] + grouped_data_category['TN'] + grouped_data_category['FP'] + grouped_data_category['FN'])) * 100

grouped_data_category['FPR'] = (grouped_data_category['FP'] / (grouped_data_category['FP'] + grouped_data_category['TN'])) * 100
grouped_data_category['FNR'] = (grouped_data_category['FN'] / (grouped_data_category['FN'] + grouped_data_category['TP'])) * 100

# Handle cases where division by zero might occur
grouped_data_category.fillna(0, inplace=True)
round(grouped_data_category,2)

# %% [markdown]
### False Accusations

# %% [code]
# Filter data for 'original' text
original_data = data[data['text'] == 'original']

# Group by article and calculate FAR and MFAR
article_metrics = original_data.groupby('article')['FP'].agg(['sum', 'count'])
article_metrics['FAR'] = (article_metrics['sum'] > 0).astype(int)
article_metrics['MFAR'] = (article_metrics['sum'] > 1).astype(int)

# Calculate rates
far_mfar = {
    "Metric": ["FAR", "MFAR"],
    "Rate (%)": [
        article_metrics['FAR'].sum() / len(original_data.groupby('article')) * 100,
        article_metrics['MFAR'].sum() / len(original_data.groupby('article')) * 100
    ]
}

# Convert to DataFrame for presentation
far_mfar = pd.DataFrame(far_mfar)
round(far_mfar,2)

# %% [code]
# Group by status and article, and calculate FAR, and MFAR for status
article_metrics_status = original_data.groupby(['status', 'article'])['FP'].agg(['sum', 'count'])
article_metrics_status['FAR'] = (article_metrics_status['sum'] > 0).astype(int)
article_metrics_status['MFAR'] = (article_metrics_status['sum'] > 1).astype(int)

# Aggregate metrics by status
status_metrics = article_metrics_status.groupby('status').agg(
    FAR=('FAR', 'sum'),
    MFAR=('MFAR', 'sum'),
    Total=('FAR', 'count')
).reset_index()

# Calculate rates for status
status_metrics['FAR (%)'] = (status_metrics['FAR'] / status_metrics['Total']) * 100
status_metrics['MFAR (%)'] = (status_metrics['MFAR'] / status_metrics['Total']) * 100

# Round the results for better presentation
status_metrics = status_metrics.round(2)
status_metrics

# %% [code]
# Group by category and article, and calculate FAR, and MFAR for category
article_metrics_category = original_data.groupby(['category', 'article'])['FP'].agg(['sum', 'count'])
article_metrics_category['FAR'] = (article_metrics_category['sum'] > 0).astype(int)
article_metrics_category['MFAR'] = (article_metrics_category['sum'] > 1).astype(int)

# Aggregate metrics by category
category_metrics = article_metrics_category.groupby('category').agg(
    FAR=('FAR', 'sum'),
    MFAR=('MFAR', 'sum'),
    Total=('FAR', 'count')
).reset_index()

# Calculate rates for category
category_metrics['FAR (%)'] = (category_metrics['FAR'] / category_metrics['Total']) * 100
category_metrics['MFAR (%)'] = (category_metrics['MFAR'] / category_metrics['Total']) * 100

# Round the results for better presentation
category_metrics = category_metrics.round(2)
category_metrics

# %% [markdown]
## Scenario 2: AI-Assisted

# %% [markdown]
### Summary Statistics

# %% [code]
# Filter the dataset for 'enhanced' text only
enhanced_text_data = data[data['text'] == 'enhanced']

# Calculate summary statistics per tool
summary_stats = enhanced_text_data.groupby('tool')['score'].agg(
    min='min',
    q1=lambda x: x.quantile(0.25),  # Calculate Q1
    median='median',
    q3=lambda x: x.quantile(0.75),  # Calculate Q3
    max='max',
    mean='mean',
    sd='std',
    mode=lambda x: x.mode().iloc[0] if not x.mode().empty else None # Calculate mode
).reset_index()

# Round the statistics for better readability
summary_stats = summary_stats.round(2)
summary_stats

# %% [code]
# Filter the dataset for 'enhanced' text only
enhanced_text_data = data[data['text'] == 'enhanced']

# Calculate summary statistics per tool
summary_stats = enhanced_text_data.groupby(['tool','status'])['score'].agg(
    min='min',
    q1=lambda x: x.quantile(0.25),  # Calculate Q1
    median='median',
    q3=lambda x: x.quantile(0.75),  # Calculate Q3
    max='max',
    mean='mean',
    sd='std'
).reset_index()

# Round the statistics for better readability
summary_stats = summary_stats.round(2)
summary_stats

# %% [code]
# Filter the dataset for 'enhanced' text only
enhanced_text_data = data[data['text'] == 'enhanced']

# Calculate summary statistics per tool
summary_stats = enhanced_text_data.groupby(['tool','category'])['score'].agg(
    min='min',
    q1=lambda x: x.quantile(0.25),  # Calculate Q1
    median='median',
    q3=lambda x: x.quantile(0.75),  # Calculate Q3
    max='max',
    mean='mean',
    sd='std'
).reset_index()

# Round the statistics for better readability
summary_stats = summary_stats.round(2)
summary_stats

# %% [code]
# Filter the dataset for 'enhanced' text only
enhanced_text_data = data[data['text'] == 'enhanced']

# Calculate summary statistics per tool
summary_stats = enhanced_text_data.groupby(['tool','llm'])['score'].agg(
    min='min',
    q1=lambda x: x.quantile(0.25),  # Calculate Q1
    median='median',
    q3=lambda x: x.quantile(0.75),  # Calculate Q3
    max='max',
    mean='mean',
    sd='std'
).reset_index()

# Round the statistics for better readability
summary_stats = summary_stats.round(2)
summary_stats

# %% [markdown]
### Statistical Tests

# %% [code]
from scipy.stats import ttest_ind

# Welch's t-tests (2-sample t-test with unequal variances) for native vs non-native for each tool
welch_t_test_results = []

for tool in enhanced_text_data['tool'].unique():
    tool_data = enhanced_text_data[enhanced_text_data['tool'] == tool]
    native_scores = tool_data[tool_data['status'] == 'native']['score']
    non_native_scores = tool_data[tool_data['status'] == 'non-native']['score']

    # Perform Welch's t-test
    t_stat, p_value = ttest_ind(native_scores, non_native_scores, equal_var=False, nan_policy='omit')

    # Store results
    welch_t_test_results.append({
        'Tool': tool,
        'Statistic': t_stat,
        'p-value': p_value
    })

# Convert results to a DataFrame
welch_t_test_results_df = pd.DataFrame(welch_t_test_results)
welch_t_test_results_df


# %% [code]
from statsmodels.stats.anova import AnovaRM
import statsmodels.api as sm
from statsmodels.formula.api import ols

# Welch's ANOVA for each tool
anova_results = []

for tool in enhanced_text_data['tool'].unique():
    tool_data = enhanced_text_data[enhanced_text_data['tool'] == tool]

    # Fit the model
    model = ols('score ~ category', data=tool_data).fit()
    anova_table = sm.stats.anova_lm(model, typ=2, robust='hc3')  # Type-II ANOVA with robust HC3
    anova_table['Tool'] = tool
    anova_results.append(anova_table.reset_index())

# Combine results into a single DataFrame
anova_results_df = pd.concat(anova_results, ignore_index=True)

# Display the results
anova_results_df

# %% [code]
# Welch's t-tests (2-sample t-test with unequal variances) for ChatGPT vs Gemini
welch_t_test_results = []

for tool in enhanced_text_data['tool'].unique():
    tool_data = enhanced_text_data[enhanced_text_data['tool'] == tool]
    native_scores = tool_data[tool_data['llm'] == 'ChatGPT']['score']
    non_native_scores = tool_data[tool_data['llm'] == 'Gemini']['score']

    # Perform Welch's t-test
    t_stat, p_value = ttest_ind(native_scores, non_native_scores, equal_var=False, nan_policy='omit')

    # Store results
    welch_t_test_results.append({
        'Tool': tool,
        'Statistic': t_stat,
        'p-value': p_value
    })

# Convert results to a DataFrame
welch_t_test_results_df = pd.DataFrame(welch_t_test_results)
welch_t_test_results_df

# %% [markdown]
### Density Plots

# %% [code]
import pandas as pd
import numpy as np
import plotly.express as px
from scipy.stats import gaussian_kde

# Prepare the data for density estimation by status and tool
density_data = []

for tool in enhanced_text_data['tool'].unique():
    tool_data = enhanced_text_data[enhanced_text_data['tool'] == tool]
    for status in tool_data['status'].unique():
        # Drop NaNs from status_data
        status_data = tool_data[tool_data['status'] == status]['score'].dropna()
        if len(status_data) > 1:  # Ensure there is enough data for density estimation
            density = gaussian_kde(status_data)
            x_vals = np.linspace(status_data.min(), status_data.max(), 100)
            y_vals = density(x_vals)
            density_data.append(pd.DataFrame({
                'Score': x_vals,
                'Density': y_vals,
                'Author Status': status,
                'Tool': tool
            }))

# Combine all density data
density_df = pd.concat(density_data, ignore_index=True)

# Custom color for accessability
custom_colors = ['#66c2a5', '#fc8d62', '#8da0cb']

# Plot density with facets for tools and series for statuses
fig = px.line(
    density_df,
    x="Score",
    y="Density",
    color="Author Status",
    facet_col="Tool",
    title="Density Plot of Scores by Author Status",
    labels={"Score": "Score (%)", "Density": "Density"},
    line_group="Author Status",
    color_discrete_sequence=custom_colors,
    width=1400,
    height=900
)

# Customize facet titles to remove "Tool=" prefix
for annotation in fig.layout.annotations:
    if annotation.text.startswith("Tool="):
        # Remove "Tool=" from the annotation text
        annotation.text = annotation.text.replace("Tool=", "")

fig.update_layout(
    title={
        'text': "AI-Generated Probability Scores by Tool and Author Status",
        'y':0.97,
        'x':0.5,
        'xanchor': 'center',
        'yanchor': 'top'
    },
    legend_title_text='Author Status',
    template='plotly_white',
    font=dict(size=18)
)

fig.update_traces(line=dict(width=3))

fig.show()

# %% [code]
# Prepare the data for density estimation by status and tool
density_data = []

for tool in enhanced_text_data['tool'].unique():
    tool_data = enhanced_text_data[enhanced_text_data['tool'] == tool]
    for category in tool_data['category'].unique():
        category_data = tool_data[tool_data['category'] == category]['score']
        if len(category_data) > 1:  # Ensure there is enough data for density estimation
            density = gaussian_kde(category_data)
            x_vals = np.linspace(category_data.min(), category_data.max(), 100)
            y_vals = density(x_vals)
            density_data.append(pd.DataFrame({
                'Score': x_vals,
                'Density': y_vals,
                'Discipline': category,
                'Tool': tool
            }))

# Combine all density data
density_df = pd.concat(density_data, ignore_index=True)

# Custom color for accessability
custom_colors = ['#66c2a5', '#fc8d62', '#8da0cb']

# Plot density with facets for tools and series for statuses
fig = px.line(
    density_df,
    x="Score",
    y="Density",
    color="Discipline",
    facet_col="Tool",
    title="Density Plot of Scores by Discipline",
    labels={"Score": "Score (%)", "Density": "Density"},
    line_group="Discipline",
    category_orders={"Discipline": ["tech&engineering", "social", "interdisciplinary"]},
    color_discrete_sequence=custom_colors,
    width=1400,
    height=900
)

# Customize facet titles to remove "Tool=" prefix
for annotation in fig.layout.annotations:
    if annotation.text.startswith("Tool="):
        annotation.text = annotation.text.replace("Tool=", "")

fig.update_layout(
    title={
        'text': "AI-Generated Probability Scores by Tool and Discipline",
        'y':0.97,
        'x':0.5,
        'xanchor': 'center',
        'yanchor': 'top'
    },
    legend_title_text='Discipline',
    template='plotly_white',
    font=dict(size=18)
)

fig.update_traces(line=dict(width=3))

fig.show()


# %% [code]
# Prepare the data for density estimation by LLM and tool
density_data = []

for tool in enhanced_text_data['tool'].unique():
    tool_data = enhanced_text_data[enhanced_text_data['tool'] == tool]
    for llm in tool_data['llm'].unique():
        category_data = tool_data[tool_data['llm'] == llm]['score']
        if len(category_data) > 1:  # Ensure there is enough data for density estimation
            density = gaussian_kde(category_data)
            x_vals = np.linspace(category_data.min(), category_data.max(), 100)
            y_vals = density(x_vals)
            density_data.append(pd.DataFrame({
                'Score': x_vals,
                'Density': y_vals,
                'LLM': llm,
                'Tool': tool
            }))

# Combine all density data
density_df = pd.concat(density_data, ignore_index=True)

# Custom color for accessability
custom_colors = ['#66c2a5', '#fc8d62', '#8da0cb']

# Plot density with facets for tools and series for statuses
fig = px.line(
    density_df,
    x="Score",
    y="Density",
    color="LLM",
    facet_col="Tool",
    title="Density Plot of Scores by LLM",
    labels={"Score": "Score (%)", "Density": "Density"},
    line_group="LLM",
    color_discrete_sequence=custom_colors,
    width=1400,
    height=900
)

# Customize facet titles to remove "Tool=" prefix
for annotation in fig.layout.annotations:
    if annotation.text.startswith("Tool="):
        # Remove "Tool=" from the annotation text
        annotation.text = annotation.text.replace("Tool=", "")

fig.update_layout(
    title={
        'text': "AI-Generated Probability Scores by Tool and LLM",
        'y':0.97,
        'x':0.5,
        'xanchor': 'center',
        'yanchor': 'top'
    },
    legend_title_text='LLM',
    template='plotly_white',
    font=dict(size=18)
)

fig.update_traces(line=dict(width=3))

fig.show()

# %% [markdown]
### Under-Over Detections

# %% [code]
# Calculate UDR and ODR for each tool
detectors = ['GPTZero', 'ZeroGPT', 'DetectGPT']
udr_odr_metrics = {}

# Iterate through each detector to calculate UDR and ODR
for detector in detectors:
    # Filter the dataset for enhanced abstracts and specific detector
    detector_data = enhanced_text_data[(enhanced_text_data['text'] == 'enhanced') & (enhanced_text_data['tool'] == detector)]

    # Count the number of AI-Assisted abstracts labeled as 0% and 100%
    udr_count = detector_data[detector_data['score'] == 0].shape[0]
    odr_count = detector_data[detector_data['score'] == 100].shape[0]

    # Total number of AI-Assisted abstracts for the current detector
    total_ai_assisted = detector_data.shape[0]

    # Calculate UDR and ODR
    UDR = (udr_count / total_ai_assisted) * 100 if total_ai_assisted > 0 else None
    ODR = (odr_count / total_ai_assisted) * 100 if total_ai_assisted > 0 else None

    # Store the metrics
    udr_odr_metrics[detector] = {
        'UDR (%)': UDR,
        'ODR (%)': ODR
    }

# Convert to a DataFrame for visualization
udr_odr_df = pd.DataFrame(udr_odr_metrics)

# Display the metrics DataFrame
round(udr_odr_df,2)


# %% [code]
# Calculate UDR and ODR by author status
udr_odr_by_status = {}

for detector in detectors:
    # Get the unique values for 'status'
    unique_status_values = enhanced_text_data['status'].unique()

    # For each unique status value, calculate UDR and ODR
    for status_value in unique_status_values:
        # Filter data for 'enhanced' text, the specific detector, and this status
        filtered_data = enhanced_text_data[
            (enhanced_text_data['text'] == 'enhanced') &
            (enhanced_text_data['tool'] == detector) &
            (enhanced_text_data['status'] == status_value)
        ]

        # Count how many are labeled 0% (for UDR) and 100% (for ODR)
        udr_count = filtered_data[filtered_data['score'] == 0].shape[0]
        odr_count = filtered_data[filtered_data['score'] == 100].shape[0]

        # Total AI-Assisted abstracts in this group
        total_ai_assisted = filtered_data.shape[0]

        # Calculate UDR and ODR
        UDR = (udr_count / total_ai_assisted * 100) if total_ai_assisted > 0 else None
        ODR = (odr_count / total_ai_assisted * 100) if total_ai_assisted > 0 else None

        # Initialize the detector's dictionary if not present
        if detector not in udr_odr_by_status:
            udr_odr_by_status[detector] = {}

        # Store results with a label like "status=faculty UDR (%)"
        udr_odr_by_status[detector][f'{status_value} UDR (%)'] = UDR
        udr_odr_by_status[detector][f'{status_value} ODR (%)'] = ODR

# Convert to DataFrame and round to two decimal places
udr_odr_by_status_df = pd.DataFrame(udr_odr_by_status)
round(udr_odr_by_status_df, 2)

# %% [code]
# Calculate UDR and ODR by category (discipline)
udr_odr_by_category = {}

for detector in detectors:
    # Get the unique values for 'category'
    unique_category_values = enhanced_text_data['category'].unique()

    # For each unique category value, calculate UDR and ODR
    for category_value in unique_category_values:
        # Filter data for 'enhanced' text, the specific detector, and this category
        filtered_data = enhanced_text_data[
            (enhanced_text_data['text'] == 'enhanced') &
            (enhanced_text_data['tool'] == detector) &
            (enhanced_text_data['category'] == category_value)
        ]

        # Count how many are labeled 0% (for UDR) and 100% (for ODR)
        udr_count = filtered_data[filtered_data['score'] == 0].shape[0]
        odr_count = filtered_data[filtered_data['score'] == 100].shape[0]

        # Total AI-Assisted abstracts in this group
        total_ai_assisted = filtered_data.shape[0]

        # Calculate UDR and ODR
        UDR = (udr_count / total_ai_assisted * 100) if total_ai_assisted > 0 else None
        ODR = (odr_count / total_ai_assisted * 100) if total_ai_assisted > 0 else None

        # Initialize the detector's dictionary if not present
        if detector not in udr_odr_by_category:
            udr_odr_by_category[detector] = {}

        # Store results with a label like "category=stem UDR (%)"
        udr_odr_by_category[detector][f'{category_value} UDR (%)'] = UDR
        udr_odr_by_category[detector][f'{category_value} ODR (%)'] = ODR

# Convert to DataFrame and round to two decimal places
udr_odr_by_category_df = pd.DataFrame(udr_odr_by_category)
round(udr_odr_by_category_df, 2)

# %% [code]
# Calculate UDR and ODR by category (llm)
udr_odr_by_category = {}

for detector in detectors:
    # Get the unique values for 'llm'
    unique_llm_values = enhanced_text_data['llm'].unique()

    # For each unique category value, calculate UDR and ODR
    for llm_value in unique_llm_values:
        # Filter data for 'enhanced' text, the specific detector, and this category
        filtered_data = enhanced_text_data[
            (enhanced_text_data['text'] == 'enhanced') &
            (enhanced_text_data['tool'] == detector) &
            (enhanced_text_data['llm'] == llm_value)
        ]

        # Count how many are labeled 0% (for UDR) and 100% (for ODR)
        udr_count = filtered_data[filtered_data['score'] == 0].shape[0]
        odr_count = filtered_data[filtered_data['score'] == 100].shape[0]

        # Total AI-Assisted abstracts in this group
        total_ai_assisted = filtered_data.shape[0]

        # Calculate UDR and ODR
        UDR = (udr_count / total_ai_assisted * 100) if total_ai_assisted > 0 else None
        ODR = (odr_count / total_ai_assisted * 100) if total_ai_assisted > 0 else None

        # Initialize the detector's dictionary if not present
        if detector not in udr_odr_by_category:
            udr_odr_by_category[detector] = {}

        # Store results with a label
        udr_odr_by_category[detector][f'{llm_value} UDR (%)'] = UDR
        udr_odr_by_category[detector][f'{llm_value} ODR (%)'] = ODR

# Convert to DataFrame and round to two decimal places
udr_odr_by_category_df = pd.DataFrame(udr_odr_by_category)
round(udr_odr_by_category_df, 2)
